# Supplementary material for: Multiple pathogens co-exposure and associated risk factors among cattle reared in a wildlife-livestock interface area in Kenya
Source: Front Vet Sci. 2024 Jul 25;11:1415423. doi: 10.3389/fvets.2024.1415423 (PMC11306132; doi:10.3389/fvets.2024.1415423)
Supplement: Supplementary file 12 [file Table_1.XLSX]

## Sheet: S1_Data
sample_id	anim_id	elevation	southings	eastings	herd_id	anim_sex	vil	study_str	cat_herd	cat_herd_size_group	herd_mgpr	comm_graz_res	vil_graz	othvil.graz	cat.graz.park	mix.cat.other.graz	wat_sharedvil	wpts_neighvil	mixcat_wpts	buyliv_1yr	own_bul	cat_abns	fmd_parellel_result	lepto	FMD_lepto	bruc	FMD_bruc	qfever	lepto_qfev	bruc_qfev	bruc_lept_qfev	lepto_bruc	fmd_bruc_lepto	FMD_qfev	atleast_one	atleast_two	atleast_three	all_pathogens
AVAQ48555	O1002	1813	1.6147	35.391	233	1	4	2	30	0	1	1	1	1	1	1	1	1	1	1	0	0	1	0	0	0	0	0	0	0	0	0	0	0	1	0	0	0
AVAQ48557	O1003	1813	1.6147	35.391	233	0	4	2	30	0	1	1	1	1	1	1	1	1	1	1	0	0	1	0	0	0	0	0	0	0	0	0	0	0	1	0	0	0
AVAQ48559	O201	1813	1.6147	35.391	244	1	4	2	100	1	1	1	1	1	1	1	1	1	1	1	0	1	1	0	0	0	0	0	0	0	0	0	0	0	1	0	0	0
AVAQ48561	O202	1813	1.6147	35.391	244	1	4	2	100	1	1	1	1	1	1	1	1	1	1	1	0	1	1	0	0	1	1	0	0	0	0	0	0	0	1	1	0	0
AVAQ48565	O3001	1851	1.6103	35.3965	255	1	4	2	150	1	1	1	1	1	1	1	1	1	1	1	0	1	1	0	0	0	0	0	0	0	0	0	0	0	1	0	0	0
AVAQ48567	O3002	1851	1.6103	35.3965	255	1	4	2	150	1	1	1	1	1	1	1	1	1	1	1	0	1	1	1	1	1	1	0	0	0	0	1	1	0	1	1	1	0
AVAQ48575	O4003	1834	1.62222	35.3886	266	1	4	2	120	1	1	0	1	0	1	1	1	1	1	1	0	1	1	0	0	0	0	0	0	0	0	0	0	0	1	0	0	0
AVAQ48577	O5001	1828	1.6411	35.385	277	1	4	2	40	0	1	0	1	0	1	1	1	1	1	0	0	0	1	0	0	1	1	0	0	0	0	0	0	0	1	1	0	0
AVAQ48583	O6001	1803	1.64665	35.3712	288	1	4	2	210	1	1	0	1	0	1	1	1	1	1	1	0	1	1	0	0	0	0	0	0	0	0	0	0	0	1	0	0	0
AVAQ48585	O6002	1803	1.64665	35.3712	288	1	4	2	210	1	1	0	1	0	1	1	1	1	1	1	0	1	1	0	0	1	1	0	0	0	0	0	0	0	1	1	0	0
AVAQ48587	O6003	1803	1.64665	35.3712	288	0	4	2	210	1	1	0	1	0	1	1	1	1	1	1	0	1	1	0	0	1	1	0	0	0	0	0	0	0	1	1	0	0
AVAQ48589	O7001	1801	1.64657	35.3711	299	0	4	2	150	1	1	0	1	0	1	1	1	1	1	1	0	1	1	0	0	0	0	0	0	0	0	0	0	0	1	0	0	0
AVAQ48593	O7003	1801	1.64657	35.3711	299	1	4	2	150	1	1	0	1	0	1	1	1	1	1	1	0	1	1	0	0	1	1	0	0	0	0	0	0	0	1	1	0	0
AVAQ48595	O8001	1799	1.64596	35.37	309	1	4	2	60	1	1	0	1	0	1	1	1	1	1	0	0	1	0	0	0	0	0	0	0	0	0	0	0	0	0	0	0	0
AVAQ48597	O8002	1799	1.64596	35.37	309	1	4	2	60	1	1	0	1	0	1	1	1	1	1	0	0	1	1	0	0	1	1	0	0	0	0	0	0	0	1	1	0	0
AVAQ48599	O8003	1799	1.64596	35.37	309	0	4	2	60	1	1	0	1	0	1	1	1	1	1	0	0	1	1	0	0	0	0	0	0	0	0	0	0	0	1	0	0	0
AVAQ48601	O9001	1756	1.66332	35.3583	310	1	4	2	570	1	1	0	1	0	1	1	1	1	1	1	0	1	1	0	0	1	1	0	0	0	0	0	0	0	1	1	0	0
AVAQ48603	O9002	1756	1.66332	35.3583	310	1	4	2	570	1	1	0	1	0	1	1	1	1	1	1	0	1	1	0	0	1	1	0	0	0	0	0	0	0	1	1	0	0
AVAQ48607	O10001	1751	1.6633	35.3582	234	1	4	2	59	1	1	0	1	0	1	1	1	1	1	1	0	0	1	0	0	1	1	0	0	0	0	0	0	0	1	1	0	0
AVAQ48609	O10002	1751	1.6633	35.3582	234	1	4	2	59	1	1	0	1	0	1	1	1	1	1	1	0	0	1	0	0	1	1	0	0	0	0	0	0	0	1	1	0	0
AVAQ49100	O11001		1.60797	35.3914	235	1	4	2	92	1	1	0	1	0	1	1	1	1	1	1	0	1	1	0	0	1	1	0	0	0	0	0	0	0	1	1	0	0
AVAQ49106	O1201	1800	1.60799	35.3914	236	1	4	2	70	1	1	0	1	0	1	1	1	1	1	1	0	1	1	0	0	0	0	0	0	0	0	0	0	0	1	0	0	0
AVAQ49108	O1202	1800	1.60799	35.3914	236	0	4	2	70	1	1	0	1	0	1	1	1	1	1	1	0	1	1	1	1	0	0	0	0	0	0	0	0	0	1	1	0	0
AVAQ49120	O14002	1842	1.60664	35.3903	238	0	4	2	15	0	1	0	1	0	1	1	1	1	1	1	0	0	0	0	0	0	0	0	0	0	0	0	0	0	0	0	0	0
AVAQ49130	O16001	1881	1.60098	35.3896	240	1	4	2	10	0	1	0	1	0	1	1	1	1	1	1	1	1	1	1	1	0	0	0	0	0	0	0	0	0	1	1	0	0
AVAQ49136	O17001	1881	1.60096	35.3896	241	1	4	2	50	0	1	0	1	0	1	1	1	1	1	1	0	1	1	0	0	1	1	0	0	0	0	0	0	0	1	1	0	0
AVAQ49140	O17003	1881	1.60096	35.3896	241	1	4	2	50	0	1	0	1	0	1	1	1	1	1	1	0	1	0	0	0	0	0	0	0	0	0	0	0	0	0	0	0	0
AVAQ49144	O18002	1882	1.60096	35.3896	242	0	4	2	160	1	1	0	1	0	1	1	1	1	1	1	0	1	0	1	0	0	0	0	0	0	0	0	0	0	1	0	0	0
AVAQ49146	O18003	1882	1.60096	35.3896	242	1	4	2	160	1	1	0	1	0	1	1	1	1	1	1	0	1	1	1	1	1	1	0	0	0	0	1	0	0	1	1	1	0
AVAQ49148	O21001	1806	1.63109	35.3815	246	1	4	2	10	0	1	0	1	0	1	1	1	1	1	1	0	1	1	0	0	1	1	0	0	0	0	0	0	0	1	1	0	0
AVAQ49152	O21002	1806	1.63109	35.3815	246	1	4	2	10	0	1	0	1	0	1	1	1	1	1	1	0	1	1	1	1	1	1	0	0	0	0	1	1	0	1	1	1	0
AVAQ49154	O2002	1879	1.60214	35.3896	245	1	4	2	10	0	1	0	1	0	1	1	1	1	1	1	0	1	1	0	0	1	1	0	0	0	0	0	0	0	1	1	0	0
AVAQ49156	O2001	1879	1.60214	35.3896	245	1	4	2	10	0	1	0	1	0	1	1	1	1	1	1	0	1	1	0	0	1	1	0	0	0	0	0	0	0	1	1	0	0
AVAQ49158	O19003	1884	1.60097	35.3896	243	1	4	2	36	0	1	0	1	0	1	1	1	1	1	1	0	1	1	0	0	0	0	0	0	0	0	0	0	0	1	0	0	0
AVAQ49164	O21003	1806	1.63109	35.3815	246	0	4	2	10	0	1	0	1	0	1	1	1	1	1	1	0	1	1	0	0	0	0	0	0	0	0	0	0	0	1	0	0	0
AVAQ49174	O23002	1849	1.61311	35.4004	248	0	4	2	60	1	1	0	1	0	1	1	1	1	1	1	0	1	1	0	0	0	0	0	0	0	0	0	0	0	1	0	0	0
AVAQ49178	O24001	1886	1.601	35.39	249	1	4	2	50	1	1	0	1	0	1	1	1	1	1	1	0	0	1	0	0	1	1	0	0	0	0	0	0	0	1	1	0	0
AVAQ49186	O25002	1888	1.60105	35.3899	250	1	4	2	11	0	1	0	1	0	1	1	1	1	1	1	0	0	1	0	0	1	1	0	0	0	0	0	0	0	1	1	0	0
AVAQ49190	O26001	1822	1.62744	35.3861	251	0	4	2	300	1	1	0	1	0	1	1	1	1	1	0	0	1	1	0	0	0	0	0	0	0	0	0	0	0	1	0	0	0
AVAQ49192	O26002	1822	1.62744	35.3861	251	1	4	2	300	1	1	0	1	0	1	1	1	1	1	0	0	1	1	1	1	0	0	0	0	0	0	0	0	0	1	1	0	0
AVAQ49194	O26003	1822	1.62744	35.3861	251	1	4	2	300	1	1	0	1	0	1	1	1	1	1	0	0	1	1	0	0	0	0	0	0	0	0	0	0	0	1	0	0	0
AVAQ49196	O27001	1801	1.62879	35.38	252	1	4	2	120	1	1	0	1	0	1	1	1	1	1	1	0	1	1	0	0	0	0	0	0	0	0	0	0	0	1	0	0	0
AVAQ49198	O27002	1801	1.62879	35.38	252	1	4	2	120	1	1	0	1	0	1	1	1	1	1	1	0	1	1	0	0	1	1	0	0	0	0	0	0	0	1	1	0	0
AVAQ49200	O27003	1801	1.62879	35.38	252	0	4	2	120	1	1	0	1	0	1	1	1	1	1	1	0	1	1	0	0	1	1	0	0	0	0	0	0	0	1	1	0	0
AVAQ49202	O28001	1760	1.63128	35.381	253	1	4	2	530	1	1	0	1	0	1	1	1	1	1	1	0	1	1	0	0	1	1	0	0	0	0	0	0	0	1	1	0	0
AVAQ49206	O28003	1760	1.63128	35.381	253	1	4	2	530	1	1	0	1	0	1	1	1	1	1	1	0	1	1	0	0	1	1	0	0	0	0	0	0	0	1	1	0	0
AVAQ49208	O29001	1798	1.63135	35.3819	254	1	4	2	150	1	1	0	1	0	1	1	1	1	1	1	0	1	1	1	1	1	1	0	0	0	0	1	1	0	1	1	1	0
AVAQ49212	O29003	1798	1.63135	35.3819	254	1	4	2	150	1	1	0	1	0	1	1	1	1	1	1	0	1	1	0	0	0	0	0	0	0	0	0	0	0	1	0	0	0
AVAQ49216	O30002	1794	1.64983	35.3679	256	1	4	2	40	0	1	0	1	0	1	1	1	1	1	1	0	1	1	1	1	1	1	0	0	0	0	1	1	0	1	1	1	0
AVAQ49228	O3202	1817	1.64087	35.3757	258	1	4	2	50	1	1	0	1	0	1	1	1	1	1	1	0	0	1	0	0	0	0	0	0	0	0	0	0	0	1	0	0	0
AVAQ49230	O3203	1817	1.64087	35.3757	258	0	4	2	50	1	1	0	1	0	1	1	1	1	1	1	0	0	1	0	0	0	0	0	0	0	0	0	0	0	1	0	0	0
AVAQ49232	O33001	1817	1.64087	35.3757	259	0	4	2	100	1	1	0	1	0	1	1	1	1	1	1	0	1	0	0	0	0	0	0	0	0	0	0	0	0	0	0	0	0
AVAQ49240	O34002	1865	1.60884	35.3922	260	1	4	2	30	0	1	0	1	0	1	1	1	1	1	0	0	1	1	0	0	1	1	0	0	0	0	0	0	0	1	1	0	0
AVAQ49242	O34003	1865	1.60884	35.3922	260	1	4	2	30	0	1	0	1	0	1	1	1	1	1	0	0	1	1	0	0	0	0	0	0	0	0	0	0	0	1	0	0	0
AVAQ49244	O35001	1866	1.6082	35.392	261	1	4	2	28	0	1	0	1	0	1	1	1	1	1	1	0	1	1	0	0	1	1	0	0	0	0	0	0	0	1	1	0	0
AVAQ49246	O35002	1866	1.6082	35.392	261	1	4	2	28	0	1	0	1	0	1	1	1	1	1	1	0	1	1	0	0	1	1	0	0	0	0	0	0	0	1	1	0	0
AVAQ49256	O37001	1831	1.61405	35.4008	263	0	4	2	150	1	1	0	1	0	1	1	1	1	1	1	0	0	1	0	0	0	0	0	0	0	0	0	0	0	1	0	0	0
AVAQ49260	O37003	1831	1.61405	35.4008	263	1	4	2	150	1	1	0	1	0	1	1	1	1	1	1	0	0	1	0	0	0	0	0	0	0	0	0	0	0	1	0	0	0
AVAQ49264	O38002	1829	1.62155	35.3941	264	1	4	2	40	0	1	0	1	0	1	1	1	1	1	1	0	1	1	1	1	0	0	0	0	0	0	0	0	0	1	1	0	0
AVAQ49272	O39003	1811	1.62928	35.3822	265	1	4	2	100	1	1	0	1	0	1	1	1	1	1	1	0	0	1	0	0	1	1	0	0	0	0	0	0	0	1	1	0	0
AVAQ49276	O40002	1811	1.62922	35.3823	267	1	4	2	73	1	1	0	1	0	1	1	1	1	1	1	0	1	1	0	0	0	0	0	0	0	0	0	0	0	1	0	0	0
AVAQ49284	O41003	1810	1.62925	35.3823	268	0	4	2	200	1	1	0	1	0	1	1	1	1	1	0	0	0	0	0	0	0	0	0	0	0	0	0	0	0	0	0	0	0
AVAQ49288	O4202	1821	1.62769	35.3865	269	1	4	2	10	0	1	0	1	0	0	1	1	1	1	1	1	0	1	0	0	0	0	0	0	0	0	0	0	0	1	0	0	0
AVAQ49290	O4203	1821	1.62769	35.3865	269	0	4	2	10	0	1	0	1	0	0	1	1	1	1	1	1	0	0	0	0	0	0	0	0	0	0	0	0	0	0	0	0	0
AVAQ49296	O43003	1856	1.6373	35.4067	270	1	4	2	7	0	0	0	1	0	0	1	1	1	1	0	1	1	0	1	0	0	0	0	0	0	0	0	0	0	1	0	0	0
AVAQ49298	O44001	1849	1.6407	35.4058	271	1	4	2	22	0	0	0	1	0	0	1	1	1	1	0	1	0	1	0	0	0	0	0	0	0	0	0	0	0	1	0	0	0
AVAQ49312	O46002	1873	1.61093	35.4244	273	1	4	2	26	0	0	0	1	0	0	1	1	1	1	1	0	0	1	0	0	0	0	0	0	0	0	0	0	0	1	0	0	0
AVAQ49314	O46003	1873	1.61093	35.4244	273	1	4	2	26	0	0	0	1	0	0	1	1	1	1	1	0	0	1	0	0	0	0	0	0	0	0	0	0	0	1	0	0	0
AVAQ49320	O47003		1.60791	35.4162	274	0	4	2	60	1	1	0	1	0	0	1	1	1	0	1	0	0	0	0	0	0	0	0	0	0	0	0	0	0	0	0	0	0
AVAQ49324	O48002	1946	1.61302	35.4046	275	1	4	2	28	0	1	0	1	0	1	1	1	1	0	1	0	1	1	1	1	0	0	0	0	0	0	0	0	0	1	1	0	0
AVAQ49328	O49001	1851	1.61154	35.3991	276	1	4	2	100	1	1	0	1	0	1	1	1	1	1	1	0	1	1	0	0	1	1	0	0	0	0	0	0	0	1	1	0	0
AVAQ49330	O49002	1851	1.61154	35.3991	276	1	4	2	100	1	1	0	1	0	1	1	1	1	1	1	0	1	1	0	0	0	0	0	0	0	0	0	0	0	1	0	0	0
AVAQ49336	O50002		1.6115	35.3991	278	1	4	2	150	1	1	0	1	0	1	1	1	1	1	0	0	1	1	0	0	0	0	0	0	0	0	0	0	0	1	0	0	0
AVAQ49340	O51001	1853	1.61098	35.3946	279	0	4	2	150	1	1	0	1	0	1	1	1	1	1	0	0	0	1	0	0	0	0	0	0	0	0	0	0	0	1	0	0	0
AVAQ49342	O51002	1853	1.61098	35.3946	279	0	4	2	150	1	1	0	1	0	1	1	1	1	1	0	0	0	1	0	0	0	0	0	0	0	0	0	0	0	1	0	0	0
AVAQ49346	O5201	1834	1.61994	35.3879	280	1	4	2	5	0	1	0	1	0	1	1	1	1	1	0	1	1	1	0	0	1	1	0	0	0	0	0	0	0	1	1	0	0
AVAQ49356	O53003	1823	1.61985	35.3879	281	0	4	2	150	1	1	0	1	0	1	1	1	1	1	1	0	1	1	0	0	0	0	0	0	0	0	0	0	0	1	0	0	0
AVAQ49360	O54002	1786	1.64474	35.3667	282	1	4	2	50	0	1	0	1	0	1	1	1	1	1	1	0	1	1	0	0	0	0	0	0	0	0	0	0	0	1	0	0	0
AVAQ49362	O54003	1786	1.64474	35.3667	282	0	4	2	50	0	1	0	1	0	1	1	1	1	1	1	0	1	1	0	0	0	0	0	0	0	0	0	0	0	1	0	0	0
AVAQ49364	O55001	1779	1.64475	35.3668	283	1	4	2	200	1	1	0	1	0	1	1	1	1	1	0	0	1	1	1	1	1	1	0	0	0	0	1	1	0	1	1	1	0
AVAQ49366	O55002	1779	1.64475	35.3668	283	1	4	2	200	1	1	0	1	0	1	1	1	1	1	0	0	1	1	0	0	0	0	0	0	0	0	0	0	0	1	0	0	0
AVAQ49368	O55003	1779	1.64475	35.3668	283	0	4	2	200	1	1	0	1	0	1	1	1	1	1	0	0	1	1	1	1	1	1	0	0	0	0	1	1	0	1	1	1	0
AVAQ49370	O56001	1782	1.64457	35.3668	284	1	4	2	100	1	1	0	1	0	1	1	1	1	1	1	0	0	1	0	0	1	1	0	0	0	0	0	0	0	1	1	0	0
AVAQ49380	O57003	1780	1.64435	35.3662	285	0	4	2	40	0	1	0	1	0	1	1	1	1	1	1	0	1	1	0	0	0	0	0	0	0	0	0	0	0	1	0	0	0
AVAQ49382	O58001	1780	1.64435	35.3662	286	0	4	2	200	1	1	0	1	0	1	1	1	1	1	1	0	1	1	0	0	0	0	0	0	0	0	0	0	0	1	0	0	0
AVAQ49384	O58002	1780	1.64435	35.3662	286	1	4	2	200	1	1	0	1	0	1	1	1	1	1	1	0	1	1	0	0	0	0	0	0	0	0	0	0	0	1	0	0	0
AVAQ49388	E28001	1891	1.24787	35.498	28	1	1	1	10	0	1	1	1	1	1	1	1	1	1	1	0	0	1	0	0	1	1	0	0	0	0	0	0	0	1	1	0	0
AVAQ49390	E28002	1891	1.24787	35.498	28	1	1	1	10	0	1	1	1	1	1	1	1	1	1	1	0	0	1	1	1	1	1	0	0	0	0	1	1	0	1	1	1	0
AVAQ49392	E28003	1891	1.24787	35.498	28	1	1	1	10	0	1	1	1	1	1	1	1	1	1	1	0	0	1	1	1	1	1	0	0	0	0	1	1	0	1	1	1	0
AVAQ49394	E29001	1902	1.22934	35.5075	29	1	1	1	25	0	0	0	1	0	0	1	1	0	1	1	0	1	1	1	1	0	0	0	0	0	0	0	0	0	1	1	0	0
AVAQ49396	E29002	1902	1.22934	35.5075	29	1	1	1	25	0	0	0	1	0	0	1	1	0	1	1	0	0	1	0	0	0	0	0	0	0	0	0	0	0	1	0	0	0
AVAQ49398	E29003	1902	1.22934	35.5075	29	1	1	1	25	0	0	0	1	0	0	1	1	0	1	1	0	0	1	0	0	0	0	0	0	0	0	0	0	0	1	0	0	0
AVAQ49400	E30001	1897	1.23733	35.5049	30	1	1	1	25	0	1	0	1	1	1	1	1	0	0	0	0	0	1	0	0	1	1	0	0	0	0	0	0	0	1	1	0	0
AVAQ49404	E30003	1897	1.23733	35.5049	30	1	1	1	25	0	1	0	1	1	1	1	1	0	0	0	0	0	1	0	0	0	0	0	0	0	0	0	0	0	1	0	0	0
AVAQ49412	E3201	1901	1.24011	35.4868	32	1	1	1	60	1	0	0	1	0	0	0	1	1	1	1	0	1	1	1	1	0	0	0	0	0	0	0	0	0	1	1	0	0
AVAQ49416	E3203	1901	1.24011	35.4868	32	1	1	1	60	1	0	0	1	0	0	0	1	1	1	1	0	1	1	1	1	0	0	0	0	0	0	0	0	0	1	1	0	0
AVAQ49418	E33001	1885	1.2468	35.4845	33	1	1	1	16	0	0	0	1	0	0	1	1	0	1	0	0	1	1	0	0	0	0	0	0	0	0	0	0	0	1	0	0	0
AVAQ49420	E33002	1885	1.2468	35.4845	33	1	1	1	16	0	0	0	1	0	0	1	1	0	1	0	0	1	1	0	0	0	0	0	0	0	0	0	0	0	1	0	0	0
AVAQ49422	E33003	1885	1.2468	35.4845	33	1	1	1	16	0	0	0	1	0	0	1	1	0	1	0	0	1	1	0	0	0	0	0	0	0	0	0	0	0	1	0	0	0
AVAQ49428	E34003	1903	1.25281	35.4708	34	1	1	1	30	0	0	0	0	0	0	1	1	0	1	1	0	1	1	1	1	0	0	0	0	0	0	0	0	0	1	1	0	0
AVAQ49434	E35003	1919	1.23822	35.4546	35	1	1	1	50	0	0	0	1	0	0	1	1	0	1	1	0	1	1	0	0	0	0	0	0	0	0	0	0	0	1	0	0	0
AVAQ49436	E36001	1905	1.24679	35.462	36	1	1	1	33	0	0	0	1	0	0	1	1	0	1	1	0	1	1	0	0	1	1	0	0	0	0	0	0	0	1	1	0	0
AVAQ49438	E36002	1905	1.24679	35.462	36	1	1	1	33	0	0	0	1	0	0	1	1	0	1	1	0	1	1	0	0	1	1	0	0	0	0	0	0	0	1	1	0	0
AVAQ49448	E38001	1901	1.23557	35.515	38	1	1	1	6	0	1	1	1	1	1	1	1	0	1	0	0	1	1	0	0	0	0	0	0	0	0	0	0	0	1	0	0	0
AVAQ49452	E38003	1901	1.23557	35.515	38	1	1	1	6	0	1	1	1	1	1	1	1	0	1	0	0	1	1	1	1	0	0	0	0	0	0	0	0	0	1	1	0	0
AVAQ49456	E39002	1905	1.23784	35.4788	39	1	1	1	45	0	0	0	1	0	0	1	1	0	1	1	0	0	0	1	0	0	0	0	0	0	0	0	0	0	1	0	0	0
AVAQ49458	E39003	1905	1.23784	35.4788	39	1	1	1	45	0	0	0	1	0	0	1	1	0	1	1	0	0	0	0	0	0	0	0	0	0	0	0	0	0	0	0	0	0
AVAQ49460	E40001	1916	1.21818	35.4687	40	1	1	1	10	0	0	0	1	0	0	1	1	0	1	1	0	1	1	0	0	0	0	0	0	0	0	0	0	0	1	0	0	0
AVAQ49462	E40002	1916	1.21818	35.4687	40	1	1	1	10	0	0	0	1	0	0	1	1	0	1	1	0	1	1	0	0	1	1	0	0	0	0	0	0	0	1	1	0	0
AVAQ49464	E40003	1916	1.21818	35.4687	40	1	1	1	10	0	0	0	1	0	0	1	1	0	1	1	0	1	1	0	0	0	0	0	0	0	0	0	0	0	1	0	0	0
AVAQ49466	E41001	1920	1.22324	35.4684	41	1	1	1	14	0	0	0	1	0	0	1	1	0	1	1	0	1	1	1	1	0	0	0	0	0	0	0	0	0	1	1	0	0
AVAQ49472	E4201	1927	1.22321	35.4683	42	1	1	1	10	0	0	0	1	0	0	0	1	0	0	0	1	0	0	0	0	0	0	0	0	0	0	0	0	0	0	0	0	0
AVAQ49474	E4202	1927	1.22321	35.4683	42	1	1	1	10	0	0	0	1	0	0	0	1	0	0	0	1	0	1	0	0	0	0	0	0	0	0	0	0	0	1	0	0	0
AVAQ49480	E43002	1944	1.24418	35.4682	43	1	1	1	60	1	0	0	1	0	0	1	1	0	1	1	0	0	1	0	0	1	1	0	0	0	0	0	0	0	1	1	0	0
AVAQ51097	O59001	1866	1.60576	35.3916	287	1	4	2	23	0	1	0	1	0	1	1	1	1	1	1	1	0	1	0	0	0	0	0	0	0	0	0	0	0	1	0	0	0
AVAQ51099	O59002	1866	1.60576	35.3916	287	1	4	2	23	0	1	0	1	0	1	1	1	1	1	1	1	0	1	1	1	0	0	0	0	0	0	0	0	0	1	1	0	0
AVAQ51113	O61003	1869	1.60574	35.3914	290	0	4	2	70	1	1	0	1	0	1	1	1	1	1	1	0	1	1	0	0	0	0	0	0	0	0	0	0	0	1	0	0	0
AVAQ51115	O6201	1869	1.60572	35.3914	291	0	4	2	30	0	1	0	1	0	1	1	1	1	1	0	1	0	1	1	1	0	0	0	0	0	0	0	0	0	1	1	0	0
AVAQ51121	O63001	1860	1.60915	35.3914	292	1	4	2	72	1	1	0	1	1	1	1	1	1	1	1	0	0	1	0	0	0	0	0	0	0	0	0	0	0	1	0	0	0
AVAQ51131	O64003	1882	1.60031	35.3906	293	0	4	2	15	0	1	0	1	0	1	1	1	1	1	1	1	0	0	0	0	0	0	0	0	0	0	0	0	0	0	0	0	0
AVAQ51133	O65001	1882	1.60259	35.3898	294	1	4	2	24	0	1	0	1	0	1	1	1	1	1	1	1	0	1	0	0	0	0	0	0	0	0	0	0	0	1	0	0	0
AVAQ51135	O65002	1882	1.60259	35.3898	294	1	4	2	24	0	1	0	1	0	1	1	1	1	1	1	1	0	1	0	0	0	0	0	0	0	0	0	0	0	1	0	0	0
AVAQ51137	O65003	1882	1.60259	35.3898	294	1	4	2	24	0	1	0	1	0	1	1	1	1	1	1	1	0	1	1	1	1	1	0	0	0	0	1	1	0	1	1	1	0
AVAQ51139	O66001	1870	1.63054	35.4323	295	1	4	2	20	0	0	0	1	0	0	1	1	1	1	1	0	0	1	0	0	0	0	0	0	0	0	0	0	0	1	0	0	0
AVAQ51145	O67001	1807	1.63571	35.3835	296	1	4	2	70	1	1	0	1	0	1	1	1	1	1	1	1	0	1	0	0	0	0	0	0	0	0	0	0	0	1	0	0	0
AVAQ51151	O68001	1830	1.63959	35.377	297	1	4	2	70	1	1	0	1	0	1	1	1	1	1	1	0	0	1	0	0	0	0	0	0	0	0	0	0	0	1	0	0	0
AVAQ51153	O68002	1830	1.63959	35.377	297	1	4	2	70	1	1	0	1	0	1	1	1	1	1	1	0	0	1	0	0	0	0	0	0	0	0	0	0	0	1	0	0	0
AVAQ51155	O68003	1830	1.63959	35.377	297	1	4	2	70	1	1	0	1	0	1	1	1	1	1	1	0	0	1	0	0	0	0	0	0	0	0	0	0	0	1	0	0	0
AVAQ51157	O69001	1831	1.64083	35.377	298	1	4	2	100	1	1	0	1	0	1	1	1	1	1	1	1	1	1	0	0	0	0	0	0	0	0	0	0	0	1	0	0	0
AVAQ51161	O69003	1831	1.64083	35.377	298	0	4	2	100	1	1	0	1	0	1	1	1	1	1	1	1	1	1	0	0	0	0	0	0	0	0	0	0	0	1	0	0	0
AVAQ51165	O70002	1848	1.60821	35.392	300	1	4	2	12	0	1	0	1	0	1	1	1	1	1	0	1	1	1	0	0	0	0	0	0	0	0	0	0	0	1	0	0	0
AVAQ51169	O71001	1811	1.62004	35.3876	301	0	4	2	30	0	1	0	1	0	1	1	1	1	1	1	0	1	1	1	1	0	0	0	0	0	0	0	0	0	1	1	0	0
AVAQ51171	O71002	1811	1.62004	35.3876	301	0	4	2	30	0	1	0	1	0	1	1	1	1	1	1	0	1	1	0	0	0	0	0	0	0	0	0	0	0	1	0	0	0
AVAQ51173	O71003	1811	1.62004	35.3876	301	1	4	2	30	0	1	0	1	0	1	1	1	1	1	1	0	1	1	0	0	0	0	0	0	0	0	0	0	0	1	0	0	0
AVAQ51175	O7201	1820	1.62035	35.3876	302	0	4	2	120	1	1	0	1	0	1	1	1	1	1	1	0	0	1	0	0	0	0	0	0	0	0	0	0	0	1	0	0	0
AVAQ51183	O73002	1817	1.62637	35.3834	303	1	4	2	10	0	0	0	1	0	0	1	1	1	1	1	1	0	1	0	0	0	0	0	0	0	0	0	0	0	1	0	0	0
AVAQ51185	O73003	1817	1.62637	35.3834	303	1	4	2	10	0	0	0	1	0	0	1	1	1	1	1	1	0	0	0	0	1	0	0	0	0	0	0	0	0	1	0	0	0
AVAQ51187	O74001	1820	1.64084	35.3759	304	1	4	2	20	0	1	0	1	0	1	1	1	1	1	1	1	0	1	0	0	0	0	0	0	0	0	0	0	0	1	0	0	0
AVAQ51193	O75001	1827	1.6407	35.3773	305	1	4	2	50	1	1	0	1	0	1	1	1	1	1	1	1	1	1	0	0	1	1	0	0	0	0	0	0	0	1	1	0	0
AVAQ51197	O75003	1827	1.6407	35.3773	305	1	4	2	50	1	1	0	1	0	1	1	1	1	1	1	1	1	1	0	0	0	0	0	0	0	0	0	0	0	1	0	0	0
AVAQ51199	O76001	1822	1.64294	35.3745	306	0	4	2	42	0	1	0	1	0	1	1	1	1	1	1	1	0	1	0	0	0	0	0	0	0	0	0	0	0	1	0	0	0
AVAQ51205	O77001	1816	1.64307	35.3744	307	1	4	2	100	1	1	0	1	0	1	1	1	1	1	1	1	1	1	0	0	1	1	0	0	0	0	0	0	0	1	1	0	0
AVAQ51207	O77002	1816	1.64307	35.3744	307	0	4	2	100	1	1	0	1	0	1	1	1	1	1	1	1	1	0	0	0	0	0	0	0	0	0	0	0	0	0	0	0	0
AVAQ51209	O77003	1816	1.64307	35.3744	307	1	4	2	100	1	1	0	1	0	1	1	1	1	1	1	1	1	1	0	0	0	0	0	0	0	0	0	0	0	1	0	0	0
AVAQ51211	O78001	1809	1.64454	35.3731	308	1	4	2	250	1	1	0	1	0	1	1	1	1	1	0	1	1	1	0	0	1	1	0	0	0	0	0	0	0	1	1	0	0
AVAQ51213	O78002	1809	1.64454	35.3731	308	1	4	2	250	1	1	0	1	0	1	1	1	1	1	0	1	1	1	1	1	1	1	0	0	0	0	1	1	0	1	1	1	0
AVAQ51225	M27002	1667	1.17485	35.5121	175	1	3	2	180	1	1	1	1	0	1	1	1	1	1	1	0	1	1	0	0	0	0	0	0	0	0	0	0	0	1	0	0	0
AVAQ51227	M27003	1667	1.17485	35.5121	175	1	3	2	180	1	1	1	1	0	1	1	1	1	1	1	0	1	1	1	1	1	1	0	0	0	0	1	1	0	1	1	1	0
AVAQ51229	M28001	1689	1.17528	35.1195	176	1	3	2	40	0	1	1	1	1	1	1	1	1	1	0	0	1	1	0	0	0	0	0	0	0	0	0	0	0	1	0	0	0
AVAQ51231	M28002	1689	1.17528	35.1195	176	1	3	2	40	0	1	1	1	1	1	1	1	1	1	0	0	1	1	0	0	1	1	0	0	0	0	0	0	0	1	1	0	0
AVAQ51233	M28003	1689	1.17528	35.1195	176	1	3	2	40	0	1	1	1	1	1	1	1	1	1	0	0	1	1	0	0	1	1	0	0	0	0	0	0	0	1	1	0	0
AVAQ51235	M29001	1688	1.17526	35.1194	177	1	3	2	70	1	1	1	1	1	1	1	1	1	1	0	0	1	1	0	0	0	0	0	0	0	0	0	0	0	1	0	0	0
AVAQ51241	M30001	1689	1.1783	35.1196	179	0	3	2	100	1	1	1	1	1	1	1	1	1	1	0	0	1	1	0	0	0	0	0	0	0	0	0	0	0	1	0	0	0
AVAQ51243	M30002	1689	1.1783	35.1196	179	0	3	2	100	1	1	1	1	1	1	1	1	1	1	0	0	1	1	0	0	1	1	0	0	0	0	0	0	0	1	1	0	0
AVAQ51245	M30003	1689	1.1783	35.1196	179	1	3	2	100	1	1	1	1	1	1	1	1	1	1	0	0	1	1	0	0	1	1	0	0	0	0	0	0	0	1	1	0	0
AVAQ51257	M3203	1663	1.2214	35.0611	181	0	3	2	43	0	0	1	1	1	0	1	1	1	1	0	0	0	0	0	0	0	0	0	0	0	0	0	0	0	0	0	0	0
AVAQ51261	M33002	1695	1.17618	35.1213	182	0	3	2	20	0	1	1	1	1	1	1	1	1	1	0	0	1	1	1	1	0	0	0	0	0	0	0	0	0	1	1	0	0
AVAQ51269	M34003	1692	1.17627	35.1215	183	1	3	2	30	0	1	1	1	1	0	1	1	1	1	1	0	0	1	0	0	0	0	0	0	0	0	0	0	0	1	0	0	0
AVAQ51273	M35002	1692	1.17621	35.1215	184	1	3	2	230	1	1	1	1	1	1	1	1	1	1	1	1	0	1	0	0	1	1	0	0	0	0	0	0	0	1	1	0	0
AVAQ51275	M35003	1692	1.17621	35.1215	184	1	3	2	230	1	1	1	1	1	1	1	1	1	1	1	1	0	1	0	0	1	1	0	0	0	0	0	0	0	1	1	0	0
AVAQ51279	M36002	1692	1.17551	35.1211	185	0	3	2	8	0	1	1	1	1	1	1	1	1	1	0	1	1	1	1	1	0	0	0	0	0	0	0	0	0	1	1	0	0
AVAQ51281	M36003	1692	1.17551	35.1211	185	0	3	2	8	0	1	1	1	1	1	1	1	1	1	0	1	1	1	1	1	1	1	0	0	0	0	1	1	0	1	1	1	0
AVAQ51285	M37002	1690	1.17648	35.1201	186	0	3	2	42	0	1	1	1	1	1	1	1	1	1	1	0	0	1	0	0	1	1	0	0	0	0	0	0	0	1	1	0	0
AVAQ51291	M38002	1687	1.17674	35.1198	187	1	3	2	100	1	1	1	1	1	1	1	1	1	1	0	1	0	1	0	0	0	0	0	0	0	0	0	0	0	1	0	0	0
AVAQ51293	M38003	1687	1.17674	35.1198	187	0	3	2	100	1	1	1	1	1	1	1	1	1	1	0	1	0	1	0	0	0	0	0	0	0	0	0	0	0	1	0	0	0
AVAQ51299	M39003	1992	1.17608	35.1213	188	0	3	2	80	1	1	1	1	1	1	1	1	1	1	0	0	1	1	0	0	0	0	0	0	0	0	0	0	0	1	0	0	0
AVAQ51307	M41001	1890	1.17507	35.1199	191	1	3	2	63	1	1	1	1	1	1	1	1	1	1	1	1	1	1	0	0	1	1	0	0	0	0	0	0	0	1	1	0	0
AVAQ51313	M4201	1663	1.21785	35.0705	192	1	3	2	250	1	1	1	1	1	1	1	1	1	1	1	0	1	1	0	0	0	0	0	0	0	0	0	0	0	1	0	0	0
AVAQ51315	M4202	1663	1.21785	35.0705	192	1	3	2	250	1	1	1	1	1	1	1	1	1	1	1	0	1	1	1	1	0	0	0	0	0	0	0	0	0	1	1	0	0
AVAQ51317	M4203	1663	1.21785	35.0705	192	1	3	2	250	1	1	1	1	1	1	1	1	1	1	1	0	1	1	1	1	0	0	0	0	0	0	0	0	0	1	1	0	0
AVAQ51321	M43002	1692	1.1754	35.1206	193	0	3	2	50	1	1	1	1	1	1	1	1	1	1	1	0	0	1	0	0	0	0	0	0	0	0	0	0	0	1	0	0	0
AVAQ51323	M43003	1692	1.1754	35.1206	193	0	3	2	50	1	1	1	1	1	1	1	1	1	1	1	0	0	1	0	0	0	0	0	0	0	0	0	0	0	1	0	0	0
AVAQ51327	M44002	1610	1.24764	35.0724	194	1	3	2	14	0	1	1	1	1	1	1	1	1	1	1	1	0	1	0	0	0	0	0	0	0	0	0	0	0	1	0	0	0
AVAQ51329	M44003	1610	1.24764	35.0724	194	0	3	2	14	0	1	1	1	1	1	1	1	1	1	1	1	0	1	0	0	0	0	0	0	0	0	0	0	0	1	0	0	0
AVAQ51331	M45001	1622	1.24609	35.0709	195	0	3	2	20	0	1	1	1	1	1	1	1	1	1	1	1	0	1	0	0	0	0	0	0	0	0	0	0	0	1	0	0	0
AVAQ51341	M46003	1614	1.2488	35.0733	196	1	3	2	30	0	1	1	1	1	1	1	1	1	1	1	0	0	1	0	0	0	0	0	0	0	0	0	0	0	1	0	0	0
AVAQ51343	M47001	1619	1.22686	35.0658	197	1	3	2	30	0	1	1	1	1	1	1	1	1	1	1	0	1	1	0	0	0	0	0	0	0	0	0	0	0	1	0	0	0
AVAQ51347	M47003	1619	1.22686	35.0658	197	1	3	2	30	0	1	1	1	1	1	1	1	1	1	1	0	1	1	1	1	0	0	0	0	0	0	0	0	0	1	1	0	0
AVAQ51349	M48001	1659	1.22655	35.0659	198	1	3	2	10	0	1	1	1	1	1	1	1	1	1	0	1	0	1	1	1	0	0	0	0	0	0	0	0	0	1	1	0	0
AVAQ51351	M48002	1659	1.22655	35.0659	198	1	3	2	10	0	1	1	1	1	1	1	1	1	1	0	1	0	1	1	1	0	0	0	0	0	0	0	0	0	1	1	0	0
AVAQ51355	M49001	1650	1.23537	35.0652	199	1	3	2	30	0	1	1	1	1	1	1	1	1	1	1	0	0	1	0	0	0	0	0	0	0	0	0	0	0	1	0	0	0
AVAQ51361	M50001	1629	1.26001	35.1302	201	1	3	2	10	0	1	1	1	1	1	1	1	1	1	1	1	0	1	0	0	1	1	0	0	0	0	0	0	0	1	1	0	0
AVAQ51363	M50002	1629	1.26001	35.1302	201	1	3	2	10	0	1	1	1	1	1	1	1	1	1	1	1	0	1	1	1	0	0	0	0	0	0	0	0	0	1	1	0	0
AVAQ51367	M51001	1601	1.29695	35.1022	202	1	3	2	150	1	1	1	1	1	1	1	1	1	1	0	0	0	1	0	0	1	1	0	0	0	0	0	0	0	1	1	0	0
AVAQ51369	M51002	1601	1.29695	35.1022	202	1	3	2	150	1	1	1	1	1	1	1	1	1	1	0	0	0	1	1	1	1	1	0	0	0	0	1	1	0	1	1	1	0
AVAQ51371	M51003	1601	1.29695	35.1022	202	1	3	2	150	1	1	1	1	1	1	1	1	1	1	0	0	0	1	1	1	1	1	0	0	0	0	1	1	0	1	1	1	0
AVAQ51373	M5201	1593	1.29673	35.1029	203	1	3	2	150	1	1	1	1	1	1	1	1	1	1	1	0	0	1	1	1	1	1	0	0	0	0	1	1	0	1	1	1	0
AVAQ51375	M5202	1593	1.29673	35.1029	203	1	3	2	150	1	1	1	1	1	1	1	1	1	1	1	0	0	1	0	0	1	1	0	0	0	0	0	0	0	1	1	0	0
AVAQ51377	M5203	1593	1.29673	35.1029	203	0	3	2	150	1	1	1	1	1	1	1	1	1	1	1	0	0	1	0	0	1	1	0	0	0	0	0	0	0	1	1	0	0
AVAQ51383	M53003	1588	1.29912	35.1069	204	0	3	2	40	0	1	1	1	1	1	1	1	1	1	1	1	1	1	0	0	0	0	0	0	0	0	0	0	0	1	0	0	0
AVAQ51387	M54002	1592	1.29905	35.1069	205	1	3	2	50	1	1	1	1	1	1	1	1	1	1	1	1	1	1	1	1	0	0	0	0	0	0	0	1	0	1	1	0	0
AVAQ51395	M55003	1580	1.30557	35.1139	206	1	3	2	100	1	1	1	1	1	1	1	1	1	1	1	0	1	1	0	0	1	1	0	0	0	0	0	0	0	1	1	0	0
AVAQ51397	M56001	1579	1.30539	35.1138	207	1	3	2	400	1	1	1	1	1	1	1	1	1	1	1	0	1	1	0	0	0	0	0	0	0	0	0	0	0	1	0	0	0
AVAQ51405	M57002	1593	1.29948	35.1081	208	0	3	2	150	1	1	1	1	1	1	1	1	1	1	1	0	1	1	1	1	0	0	0	0	0	0	0	0	0	1	1	0	0
AVAQ51407	M57003	1593	1.29948	35.1081	208	1	3	2	150	1	1	1	1	1	1	1	1	1	1	1	0	1	1	0	0	0	0	0	0	0	0	0	0	0	1	0	0	0
AVAQ51411	M58002	1590	1.29932	35.108	209	1	3	2	50	1	1	1	1	1	1	1	1	1	1	1	1	0	1	1	1	1	1	0	0	0	0	1	1	0	1	1	1	0
AVAQ51413	M58003	1590	1.29932	35.108	209	1	3	2	50	1	1	1	1	1	1	1	1	1	1	1	1	0	1	1	1	1	1	0	0	0	0	1	1	0	1	1	1	0
AVAQ51415	M59001	1602	1.29586	35.1049	210	1	3	2	200	1	1	1	1	1	1	1	1	1	1	1	0	1	1	1	1	0	0	0	0	0	0	0	0	0	1	1	0	0
AVAQ51417	M59002	1602	1.29586	35.1049	210	1	3	2	200	1	1	1	1	1	1	1	1	1	1	1	0	1	1	0	0	1	1	0	0	0	0	0	0	0	1	1	0	0
AVAQ51419	M59003	1602	1.29586	35.1049	210	1	3	2	200	1	1	1	1	1	1	1	1	1	1	1	0	1	1	0	0	0	0	0	0	0	0	0	0	0	1	0	0	0
AVAQ94913	L1001	1835	1.11651	35.4154	79	1	2	1	60	1	1	0	1	0	1	1	1	1	1	0	0	1	1	0	0	0	0	0	0	0	0	0	0	0	1	0	0	0
AVAQ94921	L202	1922	1.11735	35.415	90	1	2	1	40	0	1	0	1	0	1	1	1	1	1	0	0	1	1	0	0	0	0	0	0	0	0	0	0	0	1	0	0	0
AVAQ94923	L203	1922	1.11735	35.415	90	1	2	1	40	0	1	0	1	0	1	1	1	1	1	0	0	1	1	0	0	0	0	0	0	0	0	0	0	0	1	0	0	0
AVAQ94927	L3002	1912	1.11626	35.4079	101	1	2	1	100	1	1	0	1	0	1	1	1	1	1	1	0	0	1	0	0	0	0	0	0	0	0	0	0	0	1	0	0	0
AVAQ94929	L3003	1912	1.11626	35.4079	101	1	2	1	100	1	1	0	1	0	1	1	1	1	1	1	0	0	0	1	0	0	0	0	0	0	0	0	0	0	1	0	0	0
AVAQ94931	L4001	1914	1.11636	35.4036	112	1	2	1	40	0	0	1	1	0	0	1	1	1	0	1	0	0	1	1	1	0	0	0	0	0	0	0	0	0	1	1	0	0
AVAQ94935	L4003	1914	1.11636	35.4036	112	1	2	1	40	0	0	1	1	0	0	1	1	1	0	1	0	0	1	0	0	0	0	0	0	0	0	0	0	0	1	0	0	0
AVAQ94937	L5001	1923	1.11962	35.4035	123	1	2	1	100	1	1	0	0	0	0	1	1	1	1	1	0	1	1	0	0	0	0	0	0	0	0	0	0	0	1	0	0	0
AVAQ94943	L6001	2010	1.12132	35.4275	134	1	2	1	25	0	0	0	1	0	0	1	1	1	1	1	0	1	1	0	0	0	0	0	0	0	0	0	0	0	1	0	0	0
AVAQ94945	L6002	2010	1.12132	35.4275	134	1	2	1	25	0	0	0	1	0	0	1	1	1	1	1	0	1	1	0	0	0	0	0	0	0	0	0	0	0	1	0	0	0
AVAQ94949	L7001	1961	1.11494	35.4247	145	1	2	1	15	0	0	0	1	0	0	1	1	1	1	1	0	0	1	0	0	0	0	0	0	0	0	0	0	0	1	0	0	0
AVAQ94951	L7002	1961	1.11494	35.4247	145	1	2	1	15	0	0	0	1	0	0	1	1	1	1	1	0	0	1	0	0	0	0	0	0	0	0	0	0	0	1	0	0	0
AVAQ94963	L9002	1964	1.09317	35.394	155	1	2	1	50	1	1	0	1	0	0	1	1	1	1	1	0	0	1	0	0	0	0	0	0	0	0	0	0	0	1	0	0	0
AVAQ94969	L10002	1964	1.09317	35.394	80	1	2	1	60	1	1	0	1	0	0	1	1	1	1	1	0	1	1	1	1	0	0	0	0	0	0	0	0	0	1	1	0	0
AVAQ94979	L1201	1942	1.09055	35.4083	82	1	2	1	28	0	0	0	1	0	0	1	1	1	1	0	0	0	0	0	0	0	0	0	0	0	0	0	0	0	0	0	0	0
AVAQ94981	L1202	1942	1.09055	35.4083	82	0	2	1	28	0	0	0	1	0	0	1	1	1	1	0	0	0	1	0	0	0	0	0	0	0	0	0	0	0	1	0	0	0
AVAQ94983	L1203	1942	1.09055	35.4083	82	0	2	1	28	0	0	0	1	0	0	1	1	1	1	0	0	0	0	0	0	0	0	0	0	0	0	0	0	0	0	0	0	0
AVAQ94985	L13001	1931	1.08589	35.4266	83	1	2	1	70	1	0	0	0	0	0	1	1	1	1	1	0	0	1	0	0	1	1	0	0	0	0	0	0	0	1	1	0	0
AVAQ94989	L13003	1931	1.08589	35.4266	83	0	2	1	70	1	0	0	0	0	0	1	1	1	1	1	0	0	1	0	0	0	0	0	0	0	0	0	0	0	1	0	0	0
AVAQ94991	L14001	1975	1.08583	35.4113	84	1	2	1	300	1	1	0	0	0	1	1	1	1	1	1	0	0	1	0	0	0	0	0	0	0	0	0	0	0	1	0	0	0
AVAQ94993	L14002	1975	1.08583	35.4113	84	1	2	1	300	1	1	0	0	0	1	1	1	1	1	1	0	0	1	1	1	0	0	0	0	0	0	0	0	0	1	1	0	0
AVAQ94995	L14003	1975	1.08583	35.4113	84	1	2	1	300	1	1	0	0	0	1	1	1	1	1	1	0	0	1	1	1	0	0	0	0	0	0	0	0	0	1	1	0	0
AVAQ94997	L15001	1912	1.10371	35.3946	85	1	2	1	100	1	0	0	1	0	0	1	1	0	1	1	0	0	1	0	0	0	0	0	0	0	0	0	0	0	1	0	0	0
AVAQ95003	L16001	1903	1.09798	35.3962	86	1	2	1	19	0	0	0	0	0	0	1	1	1	1	1	1	1	1	0	0	0	0	0	0	0	0	0	0	0	1	0	0	0
AVAQ95005	L16002	1903	1.09798	35.3962	86	0	2	1	19	0	0	0	0	0	0	1	1	1	1	1	1	1	0	0	0	0	0	0	0	0	0	0	0	0	0	0	0	0
AVAQ95009	L17001	1914	1.09654	35.4054	87	1	2	1	172	1	0	0	0	0	0	1	1	1	1	1	0	1	1	1	1	0	0	0	0	0	0	0	0	0	1	1	0	0
AVAQ95013	L17003	1914	1.09654	35.4054	87	1	2	1	172	1	0	0	0	0	0	1	1	1	1	1	0	1	1	0	0	0	0	0	0	0	0	0	0	0	1	0	0	0
AVAQ95017	L18002	1940	1.08983	35.4129	88	0	2	1	250	1	0	0	1	0	1	1	1	1	1	1	0	1	1	0	0	0	0	0	0	0	0	0	0	0	1	0	0	0
AVAQ95023	L19002	1935	1.09001	35.415	89	1	2	1	63	1	0	0	1	0	1	1	1	1	1	1	0	0	1	0	0	0	0	0	0	0	0	0	0	0	1	0	0	0
AVAQ95029	L2002	1973	1.09347	35.3809	91	1	2	1	40	0	1	0	1	0	1	1	1	1	1	1	0	1	1	0	0	0	0	0	0	0	0	0	0	0	1	0	0	0
AVAQ95031	L2003	1973	1.09347	35.3809	91	1	2	1	40	0	1	0	1	0	1	1	1	1	1	1	0	1	1	0	0	0	0	0	0	0	0	0	0	0	1	0	0	0
AVAQ95033	L21001	2020	1.08285	35.3824	92	0	2	1	300	1	0	0	1	0	0	1	1	1	1	1	0	0	1	0	0	0	0	0	0	0	0	0	0	0	1	0	0	0
AVAQ95035	L21002	2020	1.08285	35.3824	92	1	2	1	300	1	0	0	1	0	0	1	1	1	1	1	0	0	1	0	0	0	0	0	0	0	0	0	0	0	1	0	0	0
AVAQ95037	L21003	2020	1.08285	35.3824	92	1	2	1	300	1	0	0	1	0	0	1	1	1	1	1	0	0	1	1	1	0	0	0	0	0	0	0	0	0	1	1	0	0
AVAQ95039	L2201	1907	1.10876	35.375	93	1	2	1	200	1	0	0	1	0	0	1	1	1	1	1	0	0	1	0	0	0	0	0	0	0	0	0	0	0	1	0	0	0
AVAQ95043	L2203	1907	1.10876	35.375	93	1	2	1	200	1	0	0	1	0	0	1	1	1	1	1	0	0	1	0	0	0	0	0	0	0	0	0	0	0	1	0	0	0
AVAQ95045	L23001	1907	1.10706	35.3783	94	0	2	1	35	0	0	0	1	0	0	0	1	0	1	1	0	0	1	0	0	0	0	0	0	0	0	0	0	0	1	0	0	0
AVAQ95051	L24001	1879	1.1164	35.3767	95	1	2	1	270	1	1	0	1	0	0	1	1	1	0	1	0	1	1	1	1	1	1	0	0	0	0	1	1	0	1	1	1	0
AVAQ95059	L25002	1884	1.11552	35.377	96	0	2	1	18	0	1	0	1	0	1	1	1	1	1	1	0	0	0	0	0	0	0	0	0	0	0	0	0	0	0	0	0	0
AVAQ95061	L25003	1884	1.11552	35.377	96	1	2	1	18	0	1	0	1	0	1	1	1	1	1	1	0	0	1	0	0	0	0	0	0	0	0	0	0	0	1	0	0	0
AVAQ95063	M1001	1622	1.20801	35.0603	156	1	3	2	116	1	1	1	1	0	1	1	1	1	1	0	0	1	1	0	0	1	1	0	0	0	0	0	0	0	1	1	0	0
AVAQ95067	M1003	1622	1.20801	35.0603	156	1	3	2	116	1	1	1	1	0	1	1	1	1	1	0	0	1	1	1	1	1	1	0	0	0	0	1	1	0	1	1	1	0
AVAQ95079	M3003	1647	1.20867	35.0654	178	1	3	2	60	1	1	1	1	0	1	1	1	1	1	0	0	0	1	0	0	0	0	0	0	0	0	0	0	0	1	0	0	0
AVAQ95087	M5001	1662	1.21806	35.0645	200	1	3	2	100	1	1	1	1	0	1	1	1	1	1	1	0	1	1	0	0	0	0	0	0	0	0	0	0	0	1	0	0	0
AVAQ95089	M5002	1662	1.21806	35.0645	200	1	3	2	100	1	1	1	1	0	1	1	1	1	1	1	0	1	1	1	1	0	0	0	0	0	0	0	0	0	1	1	0	0
AVAQ95093	M6001	1655	1.2152	35.0627	211	1	3	2	250	1	1	1	1	1	1	1	1	1	1	1	0	1	1	0	0	0	0	0	0	0	0	0	0	0	1	0	0	0
AVAQ95095	M6002	1655	1.2152	35.0627	211	1	3	2	250	1	1	1	1	1	1	1	1	1	1	1	0	1	1	0	0	1	1	0	0	0	0	0	0	0	1	1	0	0
AVAQ95103	M7003	1657	1.21998	35.0653	222	0	3	2	200	1	1	1	1	1	1	1	1	1	1	1	0	0	1	0	0	1	1	0	0	0	0	0	0	0	1	1	0	0
AVAQ95109	M8003	1666	1.18526	35.1023	231	0	3	2	70	1	1	1	1	1	1	1	1	1	1	1	1	1	1	0	0	0	0	0	0	0	0	0	0	0	1	0	0	0
AVAQ95113	M9002	1670	1.18567	35.1024	232	0	3	2	14	0	1	1	1	1	1	1	1	1	1	1	1	0	1	0	0	0	0	0	0	0	0	0	0	0	1	0	0	0
AVAQ95117	M10001	1678	1.18457	35.1031	157	0	3	2	200	1	1	1	1	1	1	1	1	1	1	1	0	1	1	1	1	0	0	0	0	0	0	0	0	0	1	1	0	0
AVAQ95119	M10002	1678	1.18457	35.1031	157	0	3	2	200	1	1	1	1	1	1	1	1	1	1	1	0	1	1	1	1	0	0	0	0	0	0	0	0	0	1	1	0	0
AVAQ95125	M11002	1678	1.18457	35.1031	158	1	3	2	250	1	1	1	1	1	1	1	1	1	1	1	0	0	1	1	1	0	0	0	0	0	0	0	0	0	1	1	0	0
AVAQ95131	M1202	1680	1.18437	35.1029	159	0	3	2	50	1	1	1	1	1	1	1	1	1	1	0	0	1	1	0	0	0	0	0	0	0	0	0	0	0	1	0	0	0
AVAQ95137	M13002	1681	1.18436	35.1029	160	0	3	2	50	1	1	1	1	1	1	1	1	1	1	0	0	0	1	1	1	0	0	0	0	0	0	0	0	0	1	1	0	0
AVAQ95141	M14001	1663	1.21983	35.0664	161	1	3	2	100	1	1	1	1	1	1	1	1	1	1	1	0	1	1	1	1	1	1	0	0	0	0	1	0	0	1	1	1	0
AVAQ95147	M15001	1659	1.2197	35.0636	162	1	3	2	50	1	1	1	1	1	1	1	1	1	1	0	0	1	1	0	0	0	0	0	0	0	0	0	0	0	1	0	0	0
AVAQ95149	M15002	1659	1.2197	35.0636	162	1	3	2	50	1	1	1	1	1	1	1	1	1	1	0	0	1	1	0	0	1	1	0	0	0	0	0	0	0	1	1	0	0
AVAQ95157	M16003	1654	1.2172	35.0671	163	1	3	2	40	0	1	1	1	1	1	1	1	1	1	0	0	0	1	0	0	1	1	0	0	0	0	0	0	0	1	1	0	0
AVAQ95159	M17001	1572	1.26897	35.0752	164	1	3	2	100	1	1	1	1	1	1	1	1	1	1	1	0	1	1	0	0	0	0	0	0	0	0	0	0	0	1	0	0	0
AVAQ95167	M18002	1586	1.26893	35.0747	165	1	3	2	95	1	1	1	1	1	1	1	1	1	1	1	0	1	1	1	1	0	0	0	0	0	0	0	0	0	1	1	0	0
AVAQ95171	M19001	1584	1.2688	35.0746	166	0	3	2	100	1	1	1	1	1	1	1	1	1	1	1	0	1	1	0	0	0	0	0	0	0	0	0	0	0	1	0	0	0
AVAQ95175	M19003	1584	1.2688	35.0746	166	1	3	2	100	1	1	1	1	1	1	1	1	1	1	1	0	1	1	0	0	0	0	0	0	0	0	0	0	0	1	0	0	0
AVAQ95179	M2002	1582	1.26873	35.0747	168	0	3	2	100	1	1	1	1	1	1	1	1	1	1	1	0	0	1	0	0	0	0	0	0	0	0	0	0	0	1	0	0	0
AVAQ95191	M2202	1581	1.26871	35.0747	170	1	3	2	70	1	1	1	1	1	1	1	1	1	1	0	0	1	1	0	0	0	0	0	0	0	0	0	0	0	1	0	0	0
AVAQ95195	M23001	1582	1.26819	35.0761	171	0	3	2	300	1	1	1	1	1	1	1	1	1	1	0	0	1	1	0	0	0	0	0	0	0	0	0	0	0	1	0	0	0
AVAQ95197	M23002	1582	1.26819	35.0761	171	0	3	2	300	1	1	1	1	1	1	1	1	1	1	0	0	1	1	0	0	0	0	0	0	0	0	0	0	0	1	0	0	0
AVAQ95201	M24001	1647	1.21916	35.0609	172	1	3	2	300	1	1	1	1	1	1	1	1	1	1	1	0	1	1	0	0	0	0	0	0	0	0	0	0	0	1	0	0	0
AVAQ95207	M25001	1647	1.2061	35.0668	173	1	3	2	100	1	1	1	1	1	1	1	1	1	1	1	0	1	1	0	0	0	0	0	0	0	0	0	0	0	1	0	0	0
AVAQ95209	M25002	1647	1.2061	35.0668	173	0	3	2	100	1	1	1	1	1	1	1	1	1	1	1	0	1	0	0	0	0	0	0	0	0	0	0	0	0	0	0	0	0
AVAQ95215	E1002	1918	1.2279	35.441	1	1	1	1	13	0	0	0	1	0	0	1	1	1	0	1	0	0	1	0	0	1	1	0	0	0	0	0	0	0	1	1	0	0
AVAQ95217	E1003	1918	1.2279	35.441	1	1	1	1	13	0	0	0	1	0	0	1	1	1	0	1	0	0	1	0	0	1	1	0	0	0	0	0	0	0	1	1	0	0
AVAQ95223	E203	1899	1.22841	35.4415	2	1	1	1	70	1	0	0	1	0	0	1	1	1	0	1	0	1	0	0	0	0	0	0	0	0	0	0	0	0	0	0	0	0
AVAQ95225	E3001	1886	1.28774	35.5781	3	1	1	1	30	0	0	0	1	0	0	1	1	1	1	1	0	1	1	0	0	1	1	0	0	0	0	0	0	0	1	1	0	0
AVAQ95227	E3002	1886	1.28774	35.5781	3	0	1	1	30	0	0	0	1	0	0	1	1	1	1	1	0	1	0	0	0	0	0	0	0	0	0	0	0	0	0	0	0	0
AVAQ95229	E3003	1886	1.28774	35.5781	3	0	1	1	30	0	0	0	1	0	0	1	1	1	1	1	0	1	1	0	0	1	1	0	0	0	0	0	0	0	1	1	0	0
AVAQ95237	E5001	1947	1.17541	35.4703	5	0	1	1	20	0	0	0	1	0	0	1	1	1	1	1	0	0	1	0	0	0	0	0	0	0	0	0	0	0	1	0	0	0
AVAQ95246	E6002	1874	1.26845	35.5292	6	1	1	1	8	0	0	0	1	0	0	1	1	1	1	1	1	0	1	1	1	1	1	0	0	0	0	1	1	0	1	1	1	0
AVAQ95250	E7001	1921	1.22423	35.4697	7	1	1	1	60	1	0	0	1	0	0	0	1	1	0	1	0	0	1	0	0	0	0	0	0	0	0	0	0	0	1	0	0	0
AVAQ95252	E7002	1921	1.22423	35.4697	7	1	1	1	60	1	0	0	1	0	0	0	1	1	0	1	0	0	1	1	1	0	0	0	0	0	0	0	0	0	1	1	0	0
AVAQ95256	E8001	1957	1.19543	35.456	8	1	1	1	100	1	0	0	1	0	1	1	1	1	1	1	0	1	0	0	0	0	0	0	0	0	0	0	0	0	0	0	0	0
AVAQ95258	E8002	1957	1.19543	35.456	8	1	1	1	100	1	0	0	1	0	1	1	1	1	1	1	0	1	1	1	1	0	0	0	0	0	0	0	0	0	1	1	0	0
AVAQ95266	E9003	1894	1.2818	35.5773	9	1	1	1	59	1	1	1	1	1	1	1	1	1	1	0	0	1	0	0	0	0	0	0	0	0	0	0	0	0	0	0	0	0
AVAQ95274	E11001	1831	1.28647	35.4832	11	1	1	1	50	1	0	0	0	0	0	1	1	1	1	1	0	1	0	1	0	1	0	0	0	0	0	1	0	0	1	1	0	0
AVAQ95278	E11003	1831	1.28647	35.4832	11	1	1	1	50	1	0	0	0	0	0	1	1	1	1	1	0	0	1	0	0	0	0	0	0	0	0	0	0	0	1	0	0	0
AVAQ95282	E1202	1829	1.29145	35.4759	12	1	1	1	77	1	0	1	1	1	0	1	1	1	0	1	1	0	1	0	0	0	0	0	0	0	0	0	0	0	1	0	0	0
AVAQ95286	E13001	1844	1.28398	35.5065	13	1	1	1	200	1	0	0	1	0	0	1	1	1	0	1	0	1	1	1	1	0	0	0	0	0	0	0	0	0	1	1	0	0
AVAQ95296	E14003	1842	1.28487	35.5029	14	1	1	1	40	0	0	1	1	1	0	1	1	1	1	1	0	1	0	0	0	0	0	0	0	0	0	0	0	0	0	0	0	0
AVAQ95298	E15001	1866	1.26445	35.5024	15	1	1	1	120	1	0	0	1	0	0	1	1	1	1	1	0	0	1	0	0	0	0	0	0	0	0	0	0	0	1	0	0	0
AVAQ95300	E15002	1866	1.26445	35.5024	15	1	1	1	120	1	0	0	1	0	0	1	1	1	1	1	0	0	1	0	0	0	0	0	0	0	0	0	0	0	1	0	0	0
AVAQ95302	E15003	1866	1.26445	35.5024	15	1	1	1	120	1	0	0	1	0	0	1	1	1	1	1	0	0	1	0	0	0	0	0	0	0	0	0	0	0	1	0	0	0
AVAQ95304	E16001	1878	1.26523	35.5147	16	1	1	1	170	1	0	0	0	0	1	1	1	1	1	1	0	0	1	0	0	0	0	0	0	0	0	0	0	0	1	0	0	0
AVAQ95310	E17001	1896	1.25693	35.5123	17	1	1	1	100	1	0	0	1	0	0	1	1	1	1	0	0	0	1	1	1	0	0	0	0	0	0	0	0	0	1	1	0	0
AVAQ95312	E17002	1896	1.25693	35.5123	17	1	1	1	100	1	0	0	1	0	0	1	1	1	1	0	0	0	1	0	0	0	0	0	0	0	0	0	0	0	1	0	0	0
AVAQ95314	E17003	1896	1.25693	35.5123	17	0	1	1	100	1	0	0	1	0	0	1	1	1	1	0	0	0	0	0	0	0	0	0	0	0	0	0	0	0	0	0	0	0
AVAQ95320	E18003	1887	1.2592	35.5205	18	1	1	1	56	1	0	0	1	0	0	1	1	1	1	1	0	0	1	1	1	0	0	0	0	0	0	0	0	0	1	1	0	0
AVAQ95328	E2001	1892	1.27811	35.4661	20	0	1	1	80	1	0	0	1	0	1	1	1	1	0	1	0	0	0	0	0	1	0	0	0	0	0	0	0	0	1	0	0	0
AVAQ95332	E2003	1892	1.27811	35.4661	20	1	1	1	80	1	0	0	1	0	1	1	1	1	0	1	0	0	0	0	0	1	0	0	0	0	0	0	0	0	1	0	0	0
AVAQ95334	E21001	1905	1.27523	35.4621	21	1	1	1	100	1	1	0	1	0	1	1	1	1	1	1	0	0	1	0	0	0	0	0	0	0	0	0	0	0	1	0	0	0
AVAQ95338	E21003	1905	1.27523	35.4621	21	1	1	1	100	1	1	0	1	0	1	1	1	1	1	1	0	0	1	0	0	0	0	0	0	0	0	0	0	0	1	0	0	0
AVAQ95340	E2201	1911	1.23923	35.4633	22	1	1	1	100	1	0	0	0	0	0	1	1	1	0	0	0	1	1	0	0	0	0	0	0	0	0	0	0	0	1	0	0	0
AVAQ95344	E2203	1911	1.23923	35.4633	22	0	1	1	100	1	0	0	0	0	0	1	1	1	0	0	0	1	0	0	0	0	0	0	0	0	0	0	0	0	0	0	0	0
AVAQ95348	E23002	1919	1.23253	35.4655	23	1	1	1	100	1	0	0	1	0	0	1	1	1	1	1	0	0	1	0	0	1	1	0	0	0	0	0	0	0	1	1	0	0
AVAQ95350	E23003	1919	1.23253	35.4655	23	1	1	1	100	1	0	0	1	0	0	1	1	1	1	1	0	0	1	0	0	1	1	0	0	0	0	0	0	0	1	1	0	0
AVAQ95356	E24003	1941	1.19991	35.4579	24	0	1	1	200	1	0	0	0	0	0	1	1	1	0	0	0	1	0	0	0	0	0	0	0	0	0	0	0	0	0	0	0	0
AVAQ95358	E25001	1953	1.17034	35.4655	25	1	1	1	300	1	0	0	1	0	0	0	1	1	0	1	0	0	0	0	0	0	0	0	0	0	0	0	0	0	0	0	0	0
AVAQ95362	E25003	1953	1.17034	35.4655	25	1	1	1	300	1	0	0	1	0	0	0	1	1	0	1	0	0	1	0	0	0	0	0	0	0	0	0	0	0	1	0	0	0
AVAQ95477	M6203	1625	1.26505	35.13	214	0	3	2	42	0	1	1	1	1	0	1	1	1	1	1	1	0	1	0	0	1	1	0	0	0	0	0	0	0	1	1	0	0
AVAQ95479	M63001	1601	1.29427	35.1319	215	1	3	2	250	1	1	1	1	1	1	1	1	1	1	1	0	0	1	0	0	0	0	0	0	0	0	0	0	0	1	0	0	0
AVAQ95489	M64003	1610	1.30511	35.1358	216	1	3	2	150	1	1	1	1	1	1	1	1	1	1	0	0	0	0	0	0	0	0	0	0	0	0	0	0	0	0	0	0	0
AVAQ95495	M65003	1597	1.30449	35.1354	217	1	3	2	110	1	1	1	1	1	1	1	1	1	1	1	0	1	1	0	0	1	1	0	0	0	0	0	0	0	1	1	0	0
AVAQ95497	M66001	1590	1.31008	35.139	218	1	3	2	300	1	1	1	1	1	1	1	1	1	1	1	0	1	1	0	0	0	0	0	0	0	0	0	0	0	1	0	0	0
AVAQ95499	M66002	1590	1.31008	35.139	218	1	3	2	300	1	1	1	1	1	1	1	1	1	1	1	0	1	1	1	1	0	0	0	0	0	0	0	0	0	1	1	0	0
AVAQ95501	M66003	1590	1.31008	35.139	218	0	3	2	300	1	1	1	1	1	1	1	1	1	1	1	0	1	1	0	0	1	1	0	0	0	0	0	0	0	1	1	0	0
AVAQ95503	M67001	1591	1.31166	35.1439	219	1	3	2	400	1	1	1	1	1	1	1	1	1	1	1	0	1	1	0	0	1	1	0	0	0	0	0	0	0	1	1	0	0
AVAQ95509	M68001	1591	1.31465	35.1459	220	1	3	2	80	1	1	1	1	1	1	1	1	1	1	1	0	1	1	0	0	0	0	0	0	0	0	0	0	0	1	0	0	0
AVAQ95515	M69001	1590	1.31556	35.1464	221	1	3	2	100	1	1	1	1	1	1	1	1	1	1	0	0	1	1	0	0	0	0	0	0	0	0	0	0	0	1	0	0	0
AVAQ95517	M69002	1590	1.31556	35.1464	221	0	3	2	100	1	1	1	1	1	1	1	1	1	1	0	0	1	1	0	0	0	0	0	0	0	0	0	0	0	1	0	0	0
AVAQ95519	M69003	1590	1.31556	35.1464	221	1	3	2	100	1	1	1	1	1	1	1	1	1	1	0	0	1	1	0	0	0	0	0	0	0	0	0	0	0	1	0	0	0
AVAQ95523	M71002	1577	1.31153	35.1283	224	0	3	2	90	1	1	1	1	1	1	1	1	1	0	0	0	0	0	0	0	0	0	0	0	0	0	0	0	0	0	0	0	0
AVAQ95525	M70002	1590	1.3097	35.1286	223	1	3	2	100	1	1	1	1	1	1	1	1	1	0	0	0	1	1	1	1	1	1	0	0	0	0	1	1	0	1	1	1	0
AVAQ95527	M70003	1590	1.3097	35.1286	223	0	3	2	100	1	1	1	1	1	1	1	1	1	0	0	0	1	1	0	0	0	0	0	0	0	0	0	0	0	1	0	0	0
AVAQ95559	M71003	1577	1.31153	35.1283	224	0	3	2	90	1	1	1	1	1	1	1	1	1	0	0	0	0	1	0	0	1	1	0	0	0	0	0	0	0	1	1	0	0
AVAQ95561	M7201	1562	1.28555	35.0915	225	1	3	2	438	1	1	1	1	1	1	1	1	1	1	1	0	1	1	1	1	1	1	0	0	0	0	1	1	0	1	1	1	0
AVAQ95567	M73001	1627	1.2117	35.0477	226	1	3	2	20	0	1	1	1	1	0	0	1	1	0	0	0	0	1	0	0	1	1	0	0	0	0	0	0	0	1	1	0	0
AVAQ95569	M73002	1627	1.2117	35.0477	226	1	3	2	20	0	1	1	1	1	0	0	1	1	0	0	0	0	1	0	0	1	1	0	0	0	0	0	0	0	1	1	0	0
AVAQ95573	M74001	1623	1.23795	35.0538	227	1	3	2	20	0	1	1	1	1	1	1	1	1	1	1	0	0	1	0	0	1	1	0	0	0	0	0	0	0	1	1	0	0
AVAQ95574	M74002	1623	1.23795	35.0538	227	1	3	2	20	0	1	1	1	1	1	1	1	1	1	1	0	0	1	0	0	1	1	0	0	0	0	0	0	0	1	1	0	0
AVAQ95581	M75002	1630	1.23401	35.0895	228	1	3	2	60	1	1	1	1	1	1	1	1	1	1	1	0	1	1	1	1	1	1	0	0	0	0	1	1	0	1	1	1	0
AVAQ95589	M76003	1655	1.23279	35.0646	229	1	3	2	10	0	1	1	1	1	1	1	1	1	1	0	1	0	1	1	1	1	1	0	0	0	0	1	1	0	1	1	1	0
AVAQ95603	L27001	1823	1.14239	35.3301	98	0	2	1	130	1	0	1	1	0	0	1	1	0	1	1	0	1	1	0	0	0	0	0	0	0	0	0	0	0	1	0	0	0
AVAQ95605	L27002	1823	1.14239	35.3301	98	1	2	1	130	1	0	1	1	0	0	1	1	0	1	1	0	1	1	0	0	0	0	0	0	0	0	0	0	0	1	0	0	0
AVAQ95609	L28001	1830	1.17485	35.3311	99	0	2	1	80	1	1	0	1	0	1	1	1	0	1	0	0	0	1	0	0	0	0	0	0	0	0	0	0	0	1	0	0	0
AVAQ95615	L29001	1868	1.12941	35.3711	100	1	2	1	50	1	0	0	1	0	0	1	1	0	1	1	0	1	1	0	0	1	1	0	0	0	0	0	0	0	1	1	0	0
AVAQ95619	L29003	1868	1.12941	35.3711	100	0	2	1	50	1	0	0	1	0	0	1	1	0	1	1	0	1	1	0	0	0	0	0	0	0	0	0	0	0	1	0	0	0
AVAQ95621	L30001	1856	1.14271	35.3462	102	1	2	1	130	1	0	1	1	1	0	1	1	1	1	1	0	1	1	0	0	1	1	0	0	0	0	0	0	0	1	1	0	0
AVAQ95623	L30002	1856	1.14271	35.3462	102	1	2	1	130	1	0	1	1	1	0	1	1	1	1	1	0	1	1	0	0	1	1	0	0	0	0	0	0	0	1	1	0	0
AVAQ95627	L31001	1831	1.15181	35.3175	103	0	2	1	300	1	0	1	1	1	0	0	1	0	0	0	0	1	1	0	0	1	1	0	0	0	0	0	0	0	1	1	0	0
AVAQ95633	L3201	1828	1.16037	35.315	104	1	2	1	70	1	0	1	1	1	1	1	1	1	1	1	0	1	0	0	0	1	0	0	0	0	0	0	0	0	1	0	0	0
AVAQ95635	L3202	1828	1.16037	35.315	104	1	2	1	70	1	0	1	1	1	1	1	1	1	1	1	0	1	1	1	1	1	1	0	0	0	0	1	1	0	1	1	1	0
AVAQ95637	L3203	1828	1.16037	35.315	104	1	2	1	70	1	0	1	1	1	1	1	1	1	1	1	0	1	1	0	0	1	1	0	0	0	0	0	0	0	1	1	0	0
AVAQ95639	L33001	1862	1.11949	35.3366	105	1	2	1	42	0	0	1	1	1	0	1	1	0	1	0	0	0	1	0	0	1	1	0	0	0	0	0	0	0	1	1	0	0
AVAQ95641	L33002	1862	1.11949	35.3366	105	1	2	1	42	0	0	1	1	1	0	1	1	0	1	0	0	0	1	0	0	0	0	0	0	0	0	0	0	0	1	0	0	0
AVAQ95647	L34002	1828	1.12478	35.3453	106	1	2	1	50	1	0	0	1	0	0	1	1	0	1	1	0	1	1	0	0	0	0	0	0	0	0	0	0	0	1	0	0	0
AVAQ95653	L35002	1818	1.13342	35.3475	107	1	2	1	22	0	0	0	1	0	0	0	1	0	0	1	0	0	1	0	0	0	0	0	0	0	0	0	0	0	1	0	0	0
AVAQ95655	L35003	1818	1.13342	35.3475	107	1	2	1	22	0	0	0	1	0	0	0	1	0	0	1	0	0	1	0	0	0	0	0	0	0	0	0	0	0	1	0	0	0
AVAQ95657	L36001	1810	1.13562	35.3447	108	1	2	1	6	0	0	0	1	0	0	1	1	0	1	1	0	0	1	0	0	0	0	0	0	0	0	0	0	0	1	0	0	0
AVAQ95667	L37003	1847	1.11505	35.361	109	0	2	1	15	0	0	1	1	1	0	1	1	0	1	0	0	1	1	0	0	1	1	0	0	0	0	0	0	0	1	1	0	0
AVAQ95669	L38001	1873	1.1155	35.2629	110	1	2	1	35	0	0	1	1	1	0	1	1	1	1	1	0	0	1	0	0	0	0	0	0	0	0	0	0	0	1	0	0	0
AVAQ95671	L38002	1873	1.1155	35.2629	110	0	2	1	35	0	0	1	1	1	0	1	1	1	1	1	0	0	1	0	0	1	1	0	0	0	0	0	0	0	1	1	0	0
AVAQ95675	L39001	1875	1.11482	35.3625	111	1	2	1	150	1	0	1	1	0	0	0	1	0	1	1	0	0	1	0	0	0	0	0	0	0	0	0	0	0	1	0	0	0
AVAQ95683	L40002	1844	1.13166	35.3317	113	1	2	1	20	0	0	0	1	0	0	1	1	0	1	1	0	0	0	1	0	0	0	0	0	0	0	0	0	0	1	0	0	0
AVAQ95685	L40003	1844	1.13166	35.3317	113	1	2	1	20	0	0	0	1	0	0	1	1	0	1	1	0	0	1	1	1	0	0	0	0	0	0	0	0	0	1	1	0	0
AVAQ95689	L41002	1836	1.13528	35.314	114	1	2	1	80	1	1	1	1	1	1	1	1	0	1	1	0	0	1	0	0	1	1	0	0	0	0	0	0	0	1	1	0	0
AVAQ95697	L4203	1873	1.12233	35.3297	115	1	2	1	100	1	1	1	1	1	1	1	1	0	1	1	0	1	1	0	0	1	1	0	0	0	0	0	0	0	1	1	0	0
AVAQ95699	L43001	1833	1.12188	35.3294	116	1	2	1	160	1	0	0	1	0	0	1	1	0	1	1	0	1	1	0	0	1	1	0	0	0	0	0	0	0	1	1	0	0
AVAQ95701	L43002	1833	1.12188	35.3294	116	1	2	1	160	1	0	0	1	0	0	1	1	0	1	1	0	1	1	1	1	0	0	0	0	0	0	0	0	0	1	1	0	0
AVAQ95703	L43003	1833	1.12188	35.3294	116	0	2	1	160	1	0	0	1	0	0	1	1	0	1	1	0	1	1	0	0	0	0	0	0	0	0	0	0	0	1	0	0	0
AVAQ95705	L44001	1862	1.12244	35.3259	117	1	2	1	19	0	0	1	1	1	0	1	1	0	1	0	0	1	1	0	0	0	0	0	0	0	0	0	0	0	1	0	0	0
AVAQ95707	L44002	1862	1.12244	35.3259	117	1	2	1	19	0	0	1	1	1	0	1	1	0	1	0	0	1	1	0	0	0	0	0	0	0	0	0	0	0	1	0	0	0
AVAQ95717	L46001	1877	1.10709	35.4008	119	1	2	1	50	1	0	0	1	0	0	0	1	0	0	1	0	0	1	0	0	0	0	0	0	0	0	0	0	0	1	0	0	0
AVAQ95719	L46002	1877	1.10709	35.4008	119	1	2	1	50	1	0	0	1	0	0	0	1	0	0	1	0	0	1	0	0	0	0	0	0	0	0	0	0	0	1	0	0	0
AVAQ95721	L46003	1877	1.10709	35.4008	119	1	2	1	50	1	0	0	1	0	0	0	1	0	0	1	0	0	1	0	0	1	1	0	0	0	0	0	0	0	1	1	0	0
AVAQ95725	L47002	1871	1.10817	35.4013	120	0	2	1	15	0	0	0	1	0	0	1	1	0	1	1	0	1	0	0	0	0	0	0	0	0	0	0	0	0	0	0	0	0
AVAQ95729	L48001	1876	1.10949	35.3962	121	1	2	1	104	1	0	0	1	0	0	1	1	0	1	1	0	1	1	0	0	1	1	0	0	0	0	0	0	0	1	1	0	0
AVAQ95731	L48002	1876	1.10949	35.3962	121	1	2	1	104	1	0	0	1	0	0	1	1	0	1	1	0	1	1	0	0	0	0	0	0	0	0	0	0	0	1	0	0	0
AVAQ95737	L49002	1938	1.12747	35.4044	122	0	2	1	100	1	0	0	1	0	0	1	1	0	1	1	0	1	0	0	0	0	0	0	0	0	0	0	0	0	0	0	0	0
AVAQ95741	L50001	1945	1.1281	35.4043	124	1	2	1	100	1	0	0	1	0	0	1	1	1	1	0	0	1	1	1	1	0	0	0	0	0	0	0	0	0	1	1	0	0
AVAQ95745	L50003	1945	1.1281	35.4043	124	1	2	1	100	1	0	0	1	0	0	1	1	1	1	0	0	1	1	0	0	0	0	0	0	0	0	0	0	0	1	0	0	0
AVAQ95749	L51002	1890	1.11916	35.3913	125	1	2	1	115	1	0	0	1	0	0	1	1	1	1	1	0	1	1	0	0	1	1	0	0	0	0	0	0	0	1	1	0	0
AVAQ95753	L5201	1877	1.11407	35.3871	126	1	2	1	42	0	0	0	1	0	0	1	1	0	1	1	0	1	1	0	0	1	1	0	0	0	0	0	0	0	1	1	0	0
AVAQ95755	L5202	1877	1.11407	35.3871	126	1	2	1	42	0	0	0	1	0	0	1	1	0	1	1	0	1	1	1	1	1	1	0	0	0	0	1	1	0	1	1	1	0
AVAQ95757	L5203	1877	1.11407	35.3871	126	0	2	1	42	0	0	0	1	0	0	1	1	0	1	1	0	1	1	0	0	1	1	0	0	0	0	0	0	0	1	1	0	0
AVAQ95767	L54002	1878	1.11492	35.3823	128	1	2	1	60	1	0	0	1	0	0	1	1	0	1	1	0	1	0	0	0	1	0	0	0	0	0	0	0	0	1	0	0	0
AVAQ95769	L54003	1878	1.11492	35.3823	128	0	2	1	60	1	0	0	1	0	0	1	1	0	1	1	0	1	1	1	1	0	0	0	0	0	0	0	0	0	1	1	0	0
AVAQ95775	L55003	1819	1.11103	35.405	129	1	2	1	50	1	0	0	1	0	0	1	1	0	0	1	1	0	1	0	0	0	0	0	0	0	0	0	0	0	1	0	0	0
AVAQ95777	L56001	1908	1.09765	35.4009	130	1	2	1	55	1	0	1	1	1	0	1	1	0	1	1	0	1	1	1	1	0	0	0	0	0	0	0	0	0	1	1	0	0
AVAQ95779	L56002	1908	1.09765	35.4009	130	1	2	1	55	1	0	1	1	1	0	1	1	0	1	1	0	1	1	1	1	0	0	0	0	0	0	0	0	0	1	1	0	0
AVAQ95785	L57002	1912	1.09736	35.3991	131	0	2	1	30	0	0	1	1	1	0	1	1	0	1	1	0	1	0	0	0	0	0	0	0	0	0	0	0	0	0	0	0	0
AVAQ95787	L57003	1912	1.09736	35.3991	131	0	2	1	30	0	0	1	1	1	0	1	1	0	1	1	0	1	0	0	0	0	0	0	0	0	0	0	0	0	0	0	0	0
AVAQ95789	L58001	1959	1.06947	35.4287	132	0	2	1	30	0	0	0	1	0	0	1	1	0	1	1	0	1	1	0	0	0	0	0	0	0	0	0	0	0	1	0	0	0
AVAQ95797	L59002	1914	1.08284	35.4264	133	1	2	1	15	0	0	0	1	0	0	1	1	0	0	1	0	1	1	0	0	0	0	0	0	0	0	0	0	0	1	0	0	0
AVAQ95799	L59003	1914	1.08284	35.4264	133	1	2	1	15	0	0	0	1	0	0	1	1	0	0	1	0	1	1	1	1	0	0	0	0	0	0	0	0	0	1	1	0	0
AVAQ95801	L60001	1945	1.07839	35.4175	135	1	2	1	100	1	0	0	1	0	0	0	1	0	0	1	0	0	1	0	0	1	1	0	0	0	0	0	0	0	1	1	0	0
AVAQ95803	L60002	1945	1.07839	35.4175	135	1	2	1	100	1	0	0	1	0	0	0	1	0	0	1	0	0	1	0	0	1	1	0	0	0	0	0	0	0	1	1	0	0
AVAQ95807	L61001	1919	1.08451	35.4208	136	1	2	1	28	0	0	0	1	0	0	1	1	0	1	1	0	0	1	0	0	0	0	0	0	0	0	0	0	0	1	0	0	0
AVAQ95815	L6202	1901	1.09607	35.4288	137	1	2	1	100	1	0	0	1	0	0	1	1	0	0	0	0	0	1	1	1	0	0	0	0	0	0	0	0	0	1	1	0	0
AVAQ95817	L6203	1901	1.09607	35.4288	137	1	2	1	100	1	0	0	1	0	0	1	1	0	0	0	0	0	1	1	1	0	0	0	0	0	0	0	0	0	1	1	0	0
AVAQ95819	L63001	1872	1.1253	35.3297	138	1	2	1	60	1	0	0	1	0	0	1	1	0	1	1	1	0	1	0	0	1	1	0	0	0	0	0	0	0	1	1	0	0
AVAQ95821	L63002	1872	1.1253	35.3297	138	1	2	1	60	1	0	0	1	0	0	1	1	0	1	1	1	0	1	0	0	1	1	0	0	0	0	0	0	0	1	1	0	0
AVAQ95825	L64001	1877	1.12143	35.3141	139	1	2	1	150	1	1	1	1	1	0	1	1	0	1	1	0	1	1	1	1	0	0	0	0	0	0	0	0	0	1	1	0	0
AVAQ95829	L64003	1877	1.12143	35.3141	139	0	2	1	150	1	1	1	1	1	0	1	1	0	1	1	0	1	1	0	0	1	1	0	0	0	0	0	0	0	1	1	0	0
AVAQ95831	L65001	1875	1.1124	35.3677	140	1	2	1	31	0	0	0	1	0	0	1	1	0	0	1	0	1	1	1	1	1	1	0	0	0	0	1	1	0	1	1	1	0
AVAQ95835	L65003	1875	1.1124	35.3677	140	1	2	1	31	0	0	0	1	0	0	1	1	0	0	1	0	1	1	1	1	0	0	0	0	0	0	0	0	0	1	1	0	0
AVAQ95837	L66001	1884	1.11288	35.3688	141	1	2	1	17	0	0	0	1	0	0	1	1	0	0	0	0	0	1	1	1	1	1	0	0	0	0	1	1	0	1	1	1	0
AVAQ95841	L66003	1884	1.11288	35.3688	141	1	2	1	17	0	0	0	1	0	0	1	1	0	0	0	0	0	1	0	0	0	0	0	0	0	0	0	0	0	1	0	0	0
AVAQ95849	L68001	1824	1.16015	35.319	143	1	2	1	70	1	0	0	1	0	0	1	1	0	1	1	1	0	1	1	1	1	1	0	0	0	0	1	1	0	1	1	1	0
AVAQ95857	L69002	1830	1.15095	35.3244	144	1	2	1	12	0	0	0	1	0	0	1	1	0	1	1	0	0	1	0	0	1	1	0	0	0	0	0	0	0	1	1	0	0
AVAQ95863	L70002	1840	1.17921	35.3319	146	0	2	1	65	1	0	0	1	0	0	0	1	1	0	1	0	0	1	0	0	1	1	0	0	0	0	0	0	0	1	1	0	0
AVAQ95865	L70003	1840	1.17921	35.3319	146	0	2	1	65	1	0	0	1	0	0	0	1	1	0	1	0	0	1	0	0	0	0	0	0	0	0	0	0	0	1	0	0	0
AVAQ95867	L71001	1826	1.14672	35.3158	147	1	2	1	57	1	0	0	1	0	0	1	1	0	1	1	0	1	1	0	0	0	0	0	0	0	0	0	0	0	1	0	0	0
AVAQ95875	L7202	1821	1.14922	35.3143	148	0	2	1	33	0	0	0	1	0	0	1	1	0	1	0	0	0	1	0	0	0	0	0	0	0	0	0	0	0	1	0	0	0
AVAQ95879	L73001	1900	1.11378	35.3999	149	0	2	1	170	1	0	0	1	0	0	0	1	0	0	0	0	0	0	0	0	0	0	0	0	0	0	0	0	0	0	0	0	0
AVAQ95881	L73002	1900	1.11378	35.3999	149	1	2	1	170	1	0	0	1	0	0	0	1	0	0	0	0	0	1	0	0	1	1	0	0	0	0	0	0	0	1	1	0	0
AVAQ95891	L75001	1927	1.1217	35.4067	151	1	2	1	50	1	0	0	1	0	0	1	1	0	0	0	0	0	1	1	1	0	0	0	0	0	0	0	0	0	1	1	0	0
AVAQ95893	L75002	1927	1.1217	35.4067	151	1	2	1	50	1	0	0	1	0	0	1	1	0	0	0	0	0	1	0	0	1	1	0	0	0	0	0	0	0	1	1	0	0
AVAQ95897	L76001	2012	1.13862	35.3996	152	1	2	1	20	0	0	0	1	0	0	1	1	0	0	1	1	1	1	1	1	0	0	0	0	0	0	0	0	0	1	1	0	0
AVAQ95899	L76002	2012	1.13862	35.3996	152	1	2	1	20	0	0	0	1	0	0	1	1	0	0	1	1	1	1	0	0	0	0	0	0	0	0	0	0	0	1	0	0	0
AVAQ95901	L76003	2012	1.13862	35.3996	152	1	2	1	20	0	0	0	1	0	0	1	1	0	0	1	1	1	1	0	0	1	1	0	0	0	0	0	0	0	1	1	0	0
AVAQ95903	L77001	2015	1.13555	35.3984	153	1	2	1	30	0	0	0	1	0	0	0	1	0	0	0	1	0	1	0	0	0	0	0	0	0	0	0	0	0	1	0	0	0
AVAQ95905	L77002	2015	1.13555	35.3984	153	1	2	1	30	0	0	0	1	0	0	0	1	0	0	0	1	0	0	0	0	0	0	0	0	0	0	0	0	0	0	0	0	0
AVAQ95907	L77003	2015	1.13555	35.3984	153	1	2	1	30	0	0	0	1	0	0	0	1	0	0	0	1	0	1	1	1	0	0	0	0	0	0	0	0	0	1	1	0	0
AVAQ95915	E27001	1901	1.24869	35.5	27	1	1	1	80	1	1	1	1	1	0	1	1	1	1	1	0	0	1	1	1	1	1	0	0	0	0	1	1	0	1	1	1	0
AVAQ95919	E27003	1901	1.24869	35.5	27	1	1	1	80	1	1	1	1	1	0	1	1	1	1	1	0	0	1	0	0	0	0	0	0	0	0	0	0	0	1	0	0	0
AVAQ95951	E45001	1834	1.2738	35.4823	45	1	1	1	12	0	0	0	1	0	0	1	1	0	0	1	0	1	0	0	0	1	0	0	0	0	0	0	0	0	1	0	0	0
AVAQ95953	E45002	1834	1.2738	35.4823	45	1	1	1	12	0	0	0	1	0	0	1	1	0	0	1	0	1	0	0	0	1	0	0	0	0	0	0	0	0	1	0	0	0
AVAQ95957	E46001	1871	1.2627	35.5179	46	1	1	1	40	0	0	0	1	0	0	1	1	0	1	0	0	0	0	0	0	1	0	0	0	0	0	0	0	0	1	0	0	0
AVAQ95959	E46002	1871	1.2627	35.5179	46	1	1	1	40	0	0	0	1	0	0	1	1	0	1	0	0	0	1	0	0	1	1	0	0	0	0	0	0	0	1	1	0	0
AVAQ95963	E47001	1843	1.26261	35.5175	47	1	1	1	6	0	0	0	1	0	0	0	1	0	1	1	0	0	0	0	0	0	0	0	0	0	0	0	0	0	0	0	0	0
AVAQ95969	E48001	1882	1.26257	35.5349	48	1	1	1	17	0	0	0	0	0	0	0	1	0	0	1	0	1	0	0	0	1	0	0	0	0	0	0	0	0	1	0	0	0
AVAQ95971	E48002	1882	1.26257	35.5349	48	1	1	1	17	0	0	0	0	0	0	0	1	0	0	1	0	1	1	0	0	0	0	0	0	0	0	0	0	0	1	0	0	0
AVAQ95979	E49003	1908	1.23962	35.5263	49	1	1	1	8	0	0	0	1	0	0	0	1	0	0	1	0	0	1	1	1	1	1	0	0	0	0	1	1	0	1	1	1	0
AVAQ95981	E50001	1897	1.26196	35.5135	50	1	1	1	10	0	0	0	1	1	0	1	1	0	0	1	0	1	1	0	0	0	0	0	0	0	0	0	0	0	1	0	0	0
AVAQ95983	E50002	1897	1.26196	35.5135	50	1	1	1	10	0	0	0	1	1	0	1	1	0	0	1	0	1	1	1	1	0	0	0	0	0	0	0	0	0	1	1	0	0
AVAQ95993	E5201	1890	1.28338	35.5252	52	1	1	1	40	0	0	0	1	0	0	1	1	0	1	0	0	1	1	0	0	0	0	0	0	0	0	0	0	0	1	0	0	0
AVAQ95997	E5203	1890	1.28338	35.5252	52	1	1	1	40	0	0	0	1	0	0	1	1	0	1	0	0	1	1	0	0	0	0	0	0	0	0	0	0	0	1	0	0	0
AVAQ95999	E53001	1904	1.28429	35.5334	53	1	1	1	50	1	0	0	1	0	0	0	1	0	0	1	0	0	0	0	0	0	0	0	0	0	0	0	0	0	0	0	0	0
AVAQ96035	E53003	1904	1.28429	35.5334	53	1	1	1	50	1	0	0	1	0	0	0	1	0	0	1	0	0	0	1	0	0	0	0	0	0	0	0	0	0	1	0	0	0
AVAQ96043	E55001	1892	1.28822	35.549	55	1	1	1	31	0	0	0	1	0	0	0	1	0	0	1	0	0	1	1	1	0	0	0	0	0	0	0	0	0	1	1	0	0
AVAQ96045	E55002	1892	1.28822	35.549	55	1	1	1	31	0	0	0	1	0	0	0	1	0	0	1	0	0	1	0	0	0	0	0	0	0	0	0	0	0	1	0	0	0
AVAQ96051	E56002	1878	1.29137	35.571	56	1	1	1	60	1	0	0	1	0	0	1	1	0	1	1	0	0	0	0	0	0	0	0	0	0	0	0	0	0	0	0	0	0
AVAQ96057	E57002	1871	1.29103	35.5712	57	0	1	1	100	1	0	0	1	0	0	1	1	0	1	1	0	1	1	0	0	0	0	0	0	0	0	0	0	0	1	0	0	0
AVAQ96059	E57003	1871	1.29103	35.5712	57	0	1	1	100	1	0	0	1	0	0	1	1	0	1	1	0	1	1	1	1	0	0	0	0	0	0	0	0	0	1	1	0	0
AVAQ96065	E58003	1873	1.28546	35.5673	58	1	1	1	50	1	0	0	1	0	0	1	1	0	1	1	0	0	1	0	0	0	0	0	0	0	0	0	0	0	1	0	0	0
AVAQ96069	E59002	1888	1.29512	35.5664	59	1	1	1	40	0	0	0	1	0	0	0	1	0	0	1	0	0	1	1	1	1	1	0	0	0	0	1	1	0	1	1	1	0
AVAQ96071	E59003	1888	1.29512	35.5664	59	0	1	1	40	0	0	0	1	0	0	0	1	0	0	1	0	0	1	0	0	0	0	0	0	0	0	0	0	0	1	0	0	0
AVAQ96073	E60001	1907	1.28568	35.5773	60	0	1	1	50	1	0	0	1	0	0	1	1	0	1	1	0	1	1	0	0	1	1	0	0	0	0	0	0	0	1	1	0	0
AVAQ96077	E60003	1907	1.28568	35.5773	60	0	1	1	50	1	0	0	1	0	0	1	1	0	1	1	0	0	1	1	1	1	1	0	0	0	0	1	1	0	1	1	1	0
AVAQ96079	E61001	1893	1.28079	35.5774	61	1	1	1	66	1	0	0	1	0	0	0	1	0	0	1	0	0	1	0	0	0	0	0	0	0	0	0	0	0	1	0	0	0
AVAQ96085	E6201	1882	1.29418	35.5791	62	1	1	1	120	1	0	0	1	0	0	1	1	0	1	1	0	0	1	0	0	1	1	0	0	0	0	0	0	0	1	1	0	0
AVAQ96097	E64001	1869	1.29401	35.5671	64	1	1	1	60	1	0	0	1	0	0	1	1	0	1	1	0	0	1	0	0	0	0	0	0	0	0	0	0	0	1	0	0	0
AVAQ96099	E64002	1869	1.29401	35.5671	64	0	1	1	60	1	0	0	1	0	0	1	1	0	1	1	0	0	1	0	0	0	0	0	0	0	0	0	0	0	1	0	0	0
AVAQ96101	E64003	1869	1.29401	35.5671	64	0	1	1	60	1	0	0	1	0	0	1	1	0	1	1	0	0	0	0	0	0	0	0	0	0	0	0	0	0	0	0	0	0
AVAQ96103	E65001	1890	1.23425	35.4465	65	0	1	1	32	0	0	0	1	0	1	1	1	0	1	1	0	1	1	1	1	0	0	0	0	0	0	0	0	0	1	1	0	0
AVAQ96105	E65002	1890	1.23425	35.4465	65	0	1	1	32	0	0	0	1	0	1	1	1	0	1	1	0	1	1	0	0	0	0	0	0	0	0	0	0	0	1	0	0	0
AVAQ96111	E66002	1855	1.2338	35.44	66	1	1	1	30	0	0	0	1	0	0	1	1	0	0	1	0	1	1	0	0	0	0	0	0	0	0	0	0	0	1	0	0	0
AVAQ96113	E66003	1855	1.2338	35.44	66	1	1	1	30	0	0	0	1	0	0	1	1	0	0	1	0	1	1	0	0	1	1	0	0	0	0	0	0	0	1	1	0	0
AVAQ96123	E68002	1930	1.24424	35.444	68	1	1	1	50	1	0	0	1	0	0	1	1	0	1	1	0	0	1	0	0	0	0	0	0	0	0	0	0	0	1	0	0	0
AVAQ96129	E69002	1936	1.24305	35.4504	69	1	1	1	7	0	0	0	1	0	0	1	1	0	1	1	0	0	1	0	0	1	1	0	0	0	0	0	0	0	1	1	0	0
AVAQ96137	E70003	1918	1.2279	35.441	70	1	1	1	50	1	0	0	1	0	0	0	1	0	0	1	0	0	1	0	0	1	1	0	0	0	0	0	0	0	1	1	0	0
AVAQ96139	E71001	1918	1.2195	35.4376	71	1	1	1	60	1	0	0	0	0	0	0	1	0	0	1	0	1	1	0	0	1	1	0	0	0	0	0	0	0	1	1	0	0
AVAQ96141	E71002	1918	1.2195	35.4376	71	1	1	1	60	1	0	0	0	0	0	0	1	0	0	1	0	1	0	0	0	0	0	0	0	0	0	0	0	0	0	0	0	0
AVAQ96143	E71003	1918	1.2195	35.4376	71	1	1	1	60	1	0	0	0	0	0	0	1	0	0	1	0	1	1	0	0	0	0	0	0	0	0	0	0	0	1	0	0	0
AVAQ96145	E7201	1922	1.21002	35.4351	72	1	1	1	50	1	0	0	1	0	0	1	1	0	1	0	0	0	1	0	0	1	1	0	0	0	0	0	0	0	1	1	0	0
AVAQ96147	E7202	1922	1.21002	35.4351	72	1	1	1	50	1	0	0	1	0	0	1	1	0	1	0	0	0	1	1	1	1	1	0	0	0	0	1	1	0	1	1	1	0
AVAQ96149	E7203	1922	1.21002	35.4351	72	1	1	1	50	1	0	0	1	0	0	1	1	0	1	0	0	0	1	0	0	1	1	0	0	0	0	0	0	0	1	1	0	0
AVAQ96163	E75001	1947	1.18791	35.4457	75	1	1	1	20	0	0	0	1	0	0	1	1	0	1	1	0	0	1	0	0	0	0	0	0	0	0	0	0	0	1	0	0	0
AVAQ96171	E76002	1951	1.19905	35.4428	76	1	1	1	18	0	0	0	1	0	0	0	1	0	0	1	0	1	1	0	0	0	0	0	0	0	0	0	0	0	1	0	0	0
AVAQ96173	E76003	1951	1.19905	35.4428	76	1	1	1	18	0	0	0	1	0	0	0	1	0	0	1	0	1	0	0	0	0	0	0	0	0	0	0	0	0	0	0	0	0
AVAQ96183	E78002	1953	1.1976	35.4646	78	1	1	1	100	1	0	0	1	0	0	1	1	0	1	1	0	1	1	1	1	0	0	0	0	0	0	0	0	0	1	1	0	0
AVAQ96903	N1002	1986	1.01901	35.5089	311	1	5	0	18	0	0	0	1	0	0	0	1	0	0	1	1	0	1	0	0	0	0	0	0	0	0	0	0	0	1	0	0	0
AVAQ96905	N1003	1986	1.01901	35.5089	311	1	5	0	18	0	0	0	1	0	0	0	1	0	0	1	1	0	1	0	0	0	0	0	0	0	0	0	0	0	1	0	0	0
AVAQ96911	N203	1981	1.01699	35.5133	312	0	5	0	60	1	0	0	0	0	0	1	0	0	1	0	0	0	0	1	0	0	0	0	0	0	0	0	0	0	1	0	0	0
AVAQ96913	N3001	1990	1.01914	35.5143	313	1	5	0	120	1	0	0	0	1	0	1	1	1	1	1	0	1	1	0	0	0	0	0	0	0	0	0	0	0	1	0	0	0
AVAQ96915	N3002	1990	1.01914	35.5143	313	1	5	0	120	1	0	0	0	1	0	1	1	1	1	1	0	1	1	0	0	0	0	0	0	0	0	0	0	0	1	0	0	0
AVAQ96917	N3003	1990	1.01914	35.5143	313	1	5	0	120	1	0	0	0	1	0	1	1	1	1	1	0	1	1	0	0	0	0	0	0	0	0	0	0	0	1	0	0	0
AVAQ96919	N4001	1995	1.02015	35.5182	314	0	5	0	42	0	0	0	1	0	0	1	1	0	0	0	0	1	0	0	0	0	0	0	0	0	0	0	0	0	0	0	0	0
AVAQ96921	N4002	1995	1.02015	35.5182	314	1	5	0	42	0	0	0	1	0	0	1	1	0	0	0	0	1	0	1	0	0	0	0	0	0	0	0	0	0	1	0	0	0
AVAQ96925	N5001	1978	1.02974	35.4976	315	1	5	0	300	1	0	0	1	0	0	0	1	0	1	1	0	1	1	0	0	1	1	0	0	0	0	0	0	0	1	1	0	0
AVAQ96929	N5003	1978	1.02974	35.4976	315	1	5	0	300	1	0	0	1	0	0	0	1	0	1	1	0	1	0	0	0	0	0	0	0	0	0	0	0	0	0	0	0	0
AVAQ96933	N6002	1990	1.03723	35.4992	316	1	5	0	30	0	0	0	1	0	0	0	0	0	0	1	0	0	1	0	0	0	0	0	0	0	0	0	0	0	1	0	0	0
AVAQ96939	N7002	1998	1.03867	35.4995	317	0	5	0	28	0	0	0	0	0	0	1	1	0	0	0	1	1	0	0	0	0	0	0	0	0	0	0	0	0	0	0	0	0
AVAQ96945	N8002	1995	1.04243	35.5005	318	1	5	0	80	1	0	0	0	0	0	1	1	1	1	0	0	0	1	0	0	0	0	0	0	0	0	0	0	0	1	0	0	0
AVAQ96949	N9001	1978	1.05276	35.5062	319	1	5	0	30	0	0	0	1	0	0	1	0	0	1	0	0	0	1	1	1	0	0	0	0	0	0	0	0	0	1	1	0	0
AVAQ96951	N9002	1978	1.05276	35.5062	319	1	5	0	30	0	0	0	1	0	0	1	0	0	1	0	0	0	1	0	0	0	0	0	0	0	0	0	0	0	1	0	0	0
AVAQ96955	N10001	1985	1.05144	35.608	320	1	5	0	25	0	0	0	1	0	0	1	0	0	1	0	0	0	1	0	0	0	0	0	0	0	0	0	0	0	1	0	0	0
AVAQ96957	N10002	1985	1.05144	35.608	320	1	5	0	25	0	0	0	1	0	0	1	0	0	1	0	0	0	0	0	0	0	0	0	0	0	0	0	0	0	0	0	0	0
AVAQ96961	N11001	1964	1.06638	35.5114	321	1	5	0	75	1	0	0	1	0	0	0	1	0	0	0	0	0	1	0	0	0	0	0	0	0	0	0	0	0	1	0	0	0
AVAQ96965	N11003	1964	1.06638	35.5114	321	1	5	0	75	1	0	0	1	0	0	0	1	0	0	0	0	0	0	0	0	0	0	0	0	0	0	0	0	0	0	0	0	0
AVAQ96967	N1201	1958	1.06428	35.51	322	1	5	0	100	1	0	0	1	0	0	1	1	0	1	1	0	1	1	0	0	0	0	0	0	0	0	0	0	0	1	0	0	0
AVAQ96973	N13001	1967	1.04896	35.5438	323	1	5	0	60	1	0	0	1	0	0	1	1	0	1	0	0	0	1	0	0	0	0	0	0	0	0	0	0	0	1	0	0	0
AVAQ96975	N13002	1967	1.04896	35.5438	323	0	5	0	60	1	0	0	1	0	0	1	1	0	1	0	0	0	0	0	0	0	0	0	0	0	0	0	0	0	0	0	0	0
AVAQ96981	N14002	1962	1.05442	35.5497	324	1	5	0	30	0	0	0	1	0	1	1	1	0	1	0	0	0	1	0	0	0	0	0	0	0	0	0	0	0	1	0	0	0
AVAQ96983	N14003	1962	1.05442	35.5497	324	1	5	0	30	0	0	0	1	0	1	1	1	0	1	0	0	0	0	0	0	0	0	0	0	0	0	0	0	0	0	0	0	0
AVAQ96987	N15002	1948	1.05833	35.5483	325	1	5	0	22	0	0	0	1	0	0	1	1	0	1	0	0	1	1	0	0	0	0	0	0	0	0	0	0	0	1	0	0	0
AVAQ96989	N15003	1948	1.05833	35.5483	325	0	5	0	22	0	0	0	1	0	0	1	1	0	1	0	0	1	0	0	0	1	0	0	0	0	0	0	0	0	1	0	0	0
AVAQ96993	N16002	1955	1.06485	35.5482	326	1	5	0	74	1	0	0	1	0	0	1	1	0	1	1	0	0	1	1	1	1	1	0	0	0	0	1	1	0	1	1	1	0
AVAQ96997	N17001	1956	1.06572	35.5481	327	1	5	0	100	1	0	0	1	0	0	1	1	0	0	0	0	0	0	0	0	0	0	0	0	0	0	0	0	0	0	0	0	0
AVAQ96999	N17002	1956	1.06572	35.5481	327	1	5	0	100	1	0	0	1	0	0	1	1	0	0	0	0	0	1	0	0	0	0	0	0	0	0	0	0	0	1	0	0	0
AVAQ97001	N17003	1956	1.06572	35.5481	327	1	5	0	100	1	0	0	1	0	0	1	1	0	0	0	0	0	1	0	0	0	0	0	0	0	0	0	0	0	1	0	0	0
AVAQ97003	N18001	1966	1.06528	35.5352	328	1	5	0	70	1	0	0	0	0	0	0	1	0	0	1	0	1	1	0	0	0	0	0	0	0	0	0	0	0	1	0	0	0
AVAQ97005	N18002	1966	1.06528	35.5352	328	1	5	0	70	1	0	0	0	0	0	0	1	0	0	1	0	1	1	0	0	0	0	0	0	0	0	0	0	0	1	0	0	0
AVAQ97011	N19002	1962	1.06608	35.5353	329	1	5	0	12	0	0	0	0	0	0	0	1	0	0	1	0	0	1	0	0	0	0	0	0	0	0	0	0	0	1	0	0	0
AVAQ97015	N2001	1967	1.0652	35.5314	330	1	5	0	42	0	0	0	1	0	0	1	0	0	0	1	0	0	0	0	0	0	0	0	0	0	0	0	0	0	0	0	0	0
AVAQ97021	N21001	1963	1.06523	35.5315	331	1	5	0	50	1	0	0	1	0	0	1	0	0	0	1	0	0	0	1	0	1	0	0	0	0	0	1	0	0	1	1	0	0
AVAQ97023	N21002	1963	1.06523	35.5315	331	1	5	0	50	1	0	0	1	0	0	1	0	0	0	1	0	0	0	0	0	0	0	0	0	0	0	0	0	0	0	0	0	0
AVAQ97025	N21003	1963	1.06523	35.5315	331	1	5	0	50	1	0	0	1	0	0	1	0	0	0	1	0	0	0	1	0	0	0	0	0	0	0	0	0	0	1	0	0	0
AVAQ97033	N23001	1943	1.01293	35.4667	333	1	5	0	100	1	0	0	1	0	0	0	1	0	0	1	0	0	1	0	0	0	0	0	0	0	0	0	0	0	1	0	0	0
AVAQ97035	N23002	1943	1.01293	35.4667	333	1	5	0	100	1	0	0	1	0	0	0	1	0	0	1	0	0	1	1	1	0	0	0	0	0	0	0	1	0	1	1	0	0
AVAQ97041	N24002	1922	1.00617	35.4679	334	1	5	0	50	1	0	0	0	0	0	0	1	0	0	1	0	1	0	0	0	0	0	0	0	0	0	0	0	0	0	0	0	0
AVAQ97043	N24003	1922	1.00617	35.4679	334	1	5	0	50	1	0	0	0	0	0	0	1	0	0	1	0	1	1	0	0	1	1	0	0	0	0	0	0	0	1	1	0	0
AVAQ97045	N25001	1914	1.00435	35.4701	335	1	5	0	9	0	0	0	0	0	0	0	1	0	1	1	1	0	1	0	0	0	0	0	0	0	0	0	0	0	1	0	0	0
AVAQ97047	N25002	1914	1.00435	35.4701	335	1	5	0	9	0	0	0	0	0	0	0	1	0	1	1	1	0	1	0	0	0	0	0	0	0	0	0	0	0	1	0	0	0
AVAQ97051	N26001	1910	1.00331	35.4703	336	1	5	0	20	0	0	0	1	0	0	1	1	0	1	0	0	0	1	1	1	0	0	0	0	0	0	0	0	0	1	1	0	0
AVAQ97053	N26002	1910	1.00331	35.4703	336	1	5	0	20	0	0	0	1	0	0	1	1	0	1	0	0	0	1	0	0	0	0	0	0	0	0	0	0	0	1	0	0	0
AVAQ97057	N27001	1905	1.00246	35.4715	337	0	5	0	17	0	0	0	0	0	0	1	1	0	0	1	0	0	0	0	0	0	0	0	0	0	0	0	0	0	0	0	0	0
AVAQ97059	N27002	1905	1.00246	35.4715	337	1	5	0	17	0	0	0	0	0	0	1	1	0	0	1	0	0	0	0	0	1	0	0	0	0	0	0	0	0	1	0	0	0
AVAQ97061	N27003	1905	1.00246	35.4715	337	1	5	0	17	0	0	0	0	0	0	1	1	0	0	1	0	0	1	0	0	0	0	0	0	0	0	0	0	0	1	0	0	0
AVAQ97067	N28003	1907	1.00117	35.4707	338	1	5	0	50	1	0	0	1	0	0	1	1	0	0	0	0	1	1	1	1	0	0	0	0	0	0	0	0	0	1	1	0	0
AVAQ97069	N29001	1921	1.00773	35.4719	339	0	5	0	6	0	0	0	1	0	0	1	1	0	0	0	1	0	0	0	0	0	0	0	0	0	0	0	0	0	0	0	0	0
AVAQ97089	N3202	1992	1.04336	35.4925	342	0	5	0	60	1	0	0	1	0	0	1	1	0	1	0	1	0	0	0	0	0	0	0	0	0	0	0	0	0	0	0	0	0
AVAQ97093	N33001	2010	0.98331	35.5292	343	1	5	0	200	1	0	0	1	0	0	1	1	0	1	0	0	1	1	0	0	0	0	0	0	0	0	0	0	0	1	0	0	0
AVAQ97101	N34002	1992	0.98595	35.5242	344	1	5	0	100	1	0	0	1	0	0	0	0	0	0	0	0	0	1	1	1	1	1	0	0	0	0	1	1	0	1	1	1	0
AVAQ97103	N34003	1992	0.98595	35.5242	344	1	5	0	100	1	0	0	1	0	0	0	0	0	0	0	0	0	1	1	1	0	0	0	0	0	0	0	0	0	1	1	0	0
AVAQ97105	N35001	2015	1.9824	35.5295	345	1	5	0	40	0	0	0	0	0	0	0	0	0	1	0	0	0	1	1	1	0	0	0	0	0	0	0	0	0	1	1	0	0
AVAQ97109	N35003	2015	1.9824	35.5295	345	1	5	0	40	0	0	0	0	0	0	0	0	0	1	0	0	0	1	0	0	0	0	0	0	0	0	0	0	0	1	0	0	0
AVAQ97111	N36001	2011	1.98204	35.5292	346	1	5	0	28	0	0	0	1	0	0	1	1	1	0	0	0	0	1	0	0	0	0	0	0	0	0	0	0	0	1	0	0	0
AVAQ97115	N36003	2011	1.98204	35.5292	346	1	5	0	28	0	0	0	1	0	0	1	1	1	0	0	0	0	1	0	0	0	0	0	0	0	0	0	0	0	1	0	0	0
AVAQ97119	N37002	1992	0.97223	35.5254	347	1	5	0	27	0	0	0	0	0	0	1	0	0	1	1	0	1	1	0	0	0	0	0	0	0	0	0	0	0	1	0	0	0
AVAQ97121	N37003	1992	0.97223	35.5254	347	1	5	0	27	0	0	0	0	0	0	1	0	0	1	1	0	1	1	0	0	0	0	0	0	0	0	0	0	0	1	0	0	0
AVAQ97123	N38001	2019	0.98343	35.5483	348	1	5	0	60	1	0	0	0	0	0	1	0	0	0	1	0	1	1	1	1	1	1	0	0	0	0	1	1	0	1	1	1	0
AVAQ97129	N39001	2001	1.02321	35.5359	349	0	5	0	22	0	0	0	1	0	0	0	1	0	0	1	1	1	0	0	0	0	0	0	0	0	0	0	0	0	0	0	0	0
AVAQ97137	N40002	1997	1.01777	35.5556	350	1	5	0	14	0	0	0	0	0	0	0	1	1	0	0	0	1	0	0	0	0	0	0	0	0	0	0	0	0	0	0	0	0
AVAQ97139	N40003	1997	1.01777	35.5556	350	1	5	0	14	0	0	0	0	0	0	0	1	1	0	0	0	1	1	0	0	1	1	0	0	0	0	0	0	0	1	1	0	0
AVAQ97141	N41001	1998	1.00726	35.5887	351	1	5	0	30	0	0	0	1	0	0	0	1	0	0	0	0	0	1	0	0	0	0	0	0	0	0	0	0	0	1	0	0	0
AVAQ97145	N41003	1998	1.00726	35.5887	351	1	5	0	30	0	0	0	1	0	0	0	1	0	0	0	0	0	0	0	0	0	0	0	0	0	0	0	0	0	0	0	0	0
AVAQ97147	N4201	1999	1.005	35.5883	352	1	5	0	12	0	0	0	1	0	0	0	1	0	0	1	0	0	0	0	0	0	0	0	0	0	0	0	0	0	0	0	0	0
AVAQ97159	N44001	1974	1.07532	35.5019	354	1	5	0	50	1	0	0	1	0	0	1	1	1	1	1	0	1	0	0	0	0	0	0	0	0	0	0	0	0	0	0	0	0
AVAQ97161	N44002	1974	1.07532	35.5019	354	1	5	0	50	1	0	0	1	0	0	1	1	1	1	1	0	1	0	1	0	0	0	0	0	0	0	0	0	0	1	0	0	0
AVAQ97165	N45001	1953	1.07942	35.4937	355	1	5	0	50	1	0	0	1	0	0	1	1	0	1	0	0	1	1	0	0	0	0	0	0	0	0	0	0	0	1	0	0	0
AVAQ97167	N45002	1953	1.07942	35.4937	355	1	5	0	50	1	0	0	1	0	0	1	1	0	1	0	0	1	0	0	0	1	0	0	0	0	0	0	0	0	1	0	0	0
AVAQ97179	N47002	1964	1.08854	35.5	357	1	5	0	30	0	0	0	1	0	0	1	1	0	1	1	0	0	0	0	0	0	0	0	0	0	0	0	0	0	0	0	0	0
AVAQ97183	N48001	1972	1.08999	35.4975	358	1	5	0	40	0	0	0	0	0	0	0	1	0	0	0	0	0	0	0	0	1	0	0	0	0	0	0	0	0	1	0	0	0
AVAQ97195	N50001	1973	1.09078	35.4932	360	1	5	0	48	0	0	0	0	0	0	0	0	0	0	1	0	0	0	0	0	0	0	0	0	0	0	0	0	0	0	0	0	0
AVAQ97199	N50003	1973	1.09078	35.4932	360	1	5	0	48	0	0	0	0	0	0	0	0	0	0	1	0	0	1	0	0	1	1	0	0	0	0	0	0	0	1	1	0	0
AVAQ97201	N51001	1946	1.08409	35.4886	361	1	5	0	62	1	0	0	1	0	0	1	1	0	1	1	0	0	1	1	1	0	0	0	0	0	0	0	0	0	1	1	0	0
AVAQ97203	N51002	1946	1.08409	35.4886	361	1	5	0	62	1	0	0	1	0	0	1	1	0	1	1	0	0	0	0	0	0	0	0	0	0	0	0	0	0	0	0	0	0
AVAQ97205	N51003	1946	1.08409	35.4886	361	1	5	0	62	1	0	0	1	0	0	1	1	0	1	1	0	0	0	0	0	0	0	0	0	0	0	0	0	0	0	0	0	0
AVAQ97213	N53001	1932	1.11686	35.4886	363	1	5	0	70	1	0	0	1	0	0	1	1	0	0	1	1	0	1	0	0	1	1	0	0	0	0	0	0	0	1	1	0	0
AVAQ97219	N54001	1932	1.1178	35.4886	364	1	5	0	8	0	0	0	1	0	0	1	1	0	1	1	1	0	1	0	0	1	1	0	0	0	0	0	0	0	1	1	0	0
AVAQ97221	N54002	1932	1.1178	35.4886	364	1	5	0	8	0	0	0	1	0	0	1	1	0	1	1	1	0	1	0	0	0	0	0	0	0	0	0	0	0	1	0	0	0
AVAQ97225	N55001	1930	1.11566	35.4868	365	1	5	0	70	1	0	0	0	0	0	0	1	0	0	0	1	0	1	0	0	0	0	0	0	0	0	0	0	0	1	0	0	0
AVAQ97235	N56003	1913	1.12147	35.4843	366	1	5	0	62	1	0	0	1	0	0	1	1	0	0	1	0	1	1	0	0	1	1	0	0	0	0	0	0	0	1	1	0	0
AVAQ97237	N57001	1930	1.10925	35.4802	367	1	5	0	50	1	0	0	1	0	0	1	1	0	1	1	1	0	0	0	0	1	0	0	0	0	0	0	0	0	1	0	0	0
AVAQ97245	N58002	1923	1.10529	35.4731	368	1	5	0	40	0	0	0	0	0	0	1	1	0	0	1	0	0	0	0	0	0	0	0	0	0	0	0	0	0	0	0	0	0
AVAQ97247	N58003	1923	1.10529	35.4731	368	1	5	0	40	0	0	0	0	0	0	1	1	0	0	1	0	0	1	0	0	0	0	0	0	0	0	0	0	0	1	0	0	0
AVAQ97249	N59001	1916	1.10413	35.4704	369	1	5	0	50	1	0	0	1	0	0	1	1	0	1	1	0	0	1	0	0	1	1	0	0	0	0	0	0	0	1	1	0	0
AVAQ97251	N59002	1916	1.10413	35.4704	369	1	5	0	50	1	0	0	1	0	0	1	1	0	1	1	0	0	0	0	0	0	0	0	0	0	0	0	0	0	0	0	0	0
AVAQ97253	N59003	1916	1.10413	35.4704	369	0	5	0	50	1	0	0	1	0	0	1	1	0	1	1	0	0	1	1	1	1	1	0	0	0	0	1	1	0	1	1	1	0
AVAQ97257	N60002	1921	1.09997	35.4672	370	0	5	0	100	1	0	0	0	0	0	0	1	0	0	1	0	0	1	0	0	1	1	0	0	0	0	0	0	0	1	1	0	0
AVAQ97265	N61003	1924	1.10097	35.4663	371	1	5	0	6	0	0	0	1	0	0	1	1	0	1	1	1	0	1	0	0	1	1	0	0	0	0	0	0	0	1	1	0	0
AVAQ97267	N6201	1921	1.08955	35.472	372	0	5	0	70	1	0	0	0	0	0	1	1	0	1	1	0	0	0	0	0	0	0	0	0	0	0	0	0	0	0	0	0	0
AVAQ97273	N63001	1936	1.12183	35.4771	373	1	5	0	80	1	0	0	1	0	1	1	0	0	1	1	0	1	1	0	0	1	1	0	0	0	0	0	0	0	1	1	0	0
AVAQ97277	N63003	1936	1.12183	35.4771	373	0	5	0	80	1	0	0	1	0	1	1	0	0	1	1	0	1	0	0	0	0	0	0	0	0	0	0	0	0	0	0	0	0
AVAQ97281	N64002	1952	1.12113	35.4658	374	1	5	0	70	1	0	0	1	0	0	1	1	0	1	1	0	1	1	0	0	0	0	0	0	0	0	0	0	0	1	0	0	0
AVAQ97283	N64003	1952	1.12113	35.4658	374	1	5	0	70	1	0	0	1	0	0	1	1	0	1	1	0	1	1	1	1	1	1	0	0	0	0	1	1	0	1	1	1	0
AVAQ97287	N65002	1967	1.12491	35.4672	375	1	5	0	22	0	0	0	1	0	0	1	1	0	0	1	0	0	1	0	0	1	1	0	0	0	0	0	0	0	1	1	0	0
AVAQ97293	N66002	1929	1.1255	35.4781	376	1	5	0	35	0	0	0	0	0	0	1	1	0	1	1	0	1	1	0	0	1	1	0	0	0	0	0	0	0	1	1	0	0
AVAQ97297	N67001	1955	1.11517	35.4708	377	1	5	0	260	1	0	0	0	0	0	0	0	0	0	1	0	1	1	0	0	1	1	0	0	0	0	0	0	0	1	1	0	0
AVAQ97299	N67002	1955	1.11517	35.4708	377	1	5	0	260	1	0	0	0	0	0	0	0	0	0	1	0	1	1	0	0	1	1	0	0	0	0	0	0	0	1	1	0	0
AVAQ97301	N67003	1955	1.11517	35.4708	377	0	5	0	260	1	0	0	0	0	0	0	0	0	0	1	0	1	1	0	0	1	1	0	0	0	0	0	0	0	1	1	0	0
AVAQ97305	N68002	1926	1.11082	35.4671	378	1	5	0	36	0	0	0	0	0	0	0	1	0	0	1	0	0	1	1	1	0	0	0	0	0	0	0	0	0	1	0	0	0
AVAQ97315	N70001	1923	1.10529	35.4568	380	0	5	0	50	0	0	0	0	0	0	0	1	0	0	1	0	0	1	0	0	0	0	0	0	0	0	0	0	0	1	0	0	0
AVAQ97321	N71001	1924	1.10643	35.4556	381	0	5	0	30	0	0	0	0	0	0	0	1	0	0	1	1	1	0	0	0	0	0	0	0	0	0	0	0	0	0	0	0	0
AVAQ97327	N7201		1.10716	35.4518	382	1	5	0	40	0	0	0	0	0	0	1	0	0	0	1	1	1	1	0	0	0	0	0	0	0	0	0	0	0	1	0	0	0
AVAQ97329	N7202		1.10716	35.4518	382	1	5	0	40	0	0	0	0	0	0	1	0	0	0	1	1	1	0	0	0	1	0	0	0	0	0	0	0	0	1	0	0	0
AVAQ97331	N7203		1.10716	35.4518	382	1	5	0	40	0	0	0	0	0	0	1	0	0	0	1	1	1	0	0	0	0	0	0	0	0	0	0	0	0	0	0	0	0
AVAQ97333	N73001	1924	1.11246	35.4612	383	1	5	0	14	0	0	0	0	0	0	0	1	0	0	1	1	0	0	0	0	0	0	0	0	0	0	0	0	0	0	0	0	0
AVAQ97341	N74002	1948	1.1016	35.4845	384	1	5	0	68	1	0	0	0	0	0	0	1	0	0	1	0	0	0	0	0	1	0	0	0	0	0	0	0	0	1	0	0	0
AVAQ97343	N74003	1948	1.1016	35.4845	384	1	5	0	68	1	0	0	0	0	0	0	1	0	0	1	0	0	1	0	0	1	1	0	0	0	0	0	0	0	1	1	0	0
AVAQ97351	N76001	1926	1.09027	35.4783	386	1	5	0	40	0	0	0	0	0	0	0	1	0	0	0	0	0	1	0	0	0	0	0	0	0	0	0	0	0	1	0	0	0
AVAQ97353	N76002	1926	1.09027	35.4783	386	1	5	0	40	0	0	0	0	0	0	0	1	0	0	0	0	0	1	0	0	1	1	0	0	0	0	0	0	0	1	1	0	0
AVAQ97355	N76003	1926	1.09027	35.4783	386	1	5	0	40	0	0	0	0	0	0	0	1	0	0	0	0	0	1	1	1	0	0	0	0	0	0	0	0	0	1	1	0	0
AVAQ97357	N77001	1935	1.09009	35.4655	387	1	5	0	39	0	0	0	0	0	0	1	1	0	0	1	0	0	0	0	0	1	0	0	0	0	0	0	0	0	1	0	0	0
AVAQ97363	N78001	1932	1.0901	35.4659	388	1	5	0	70	1	0	0	0	0	0	1	1	0	0	1	0	1	1	0	0	0	0	0	0	0	0	0	0	0	1	0	0	0
AVAQ97375	N80001	1921	1.09708	35.4598	390	1	5	0	50	1	0	0	1	0	0	1	1	0	0	1	0	1	0	0	0	0	0	0	0	0	0	0	0	0	0	0	0	0
AVAQ97377	N80002	1921	1.09708	35.4598	390	1	5	0	50	1	0	0	1	0	0	1	1	0	0	1	0	1	1	0	0	1	1	0	0	0	0	0	0	0	1	1	0	0
AVAQ97379	N80003	1921	1.09708	35.4598	390	1	5	0	50	1	0	0	1	0	0	1	1	0	0	1	0	1	1	0	0	1	1	0	0	0	0	0	0	0	1	1	0	0
AVAQ49160	O19002	1884	1.60097	35.3896	243	1	4	2	36	0	1	0	1	0	1	1	1	1	1	1	0	1	1	0	0	1	1	1	0	1	0	0	0	1	1	1	0	0
AVAQ51271	M35001	1692	1.17621	35.1215	184	0	3	2	230	1	1	1	1	1	1	1	1	1	1	1	1	0	1	0	0	1	1	1	0	1	0	0	0	1	1	1	1	0
AVAQ51389	M54003	1592	1.29905	35.1069	205	0	3	2	50	1	1	1	1	1	1	1	1	1	1	1	1	1	1	1	1	1	1	1	1	1	1	0	1	1	1	1	1	1
AVAQ95211	M25003	1647	1.2061	35.0668	173	1	3	2	100	1	1	1	1	1	1	1	1	1	1	1	0	1	1	0	0	1	1	1	0	1	0	0	0	1	1	1	1	0
AVAQ95318	E18002	1887	1.2592	35.5205	18	1	1	1	56	1	0	0	1	0	0	1	1	1	1	1	0	0	0	0	0	0	0	1	0	0	0	0	0	0	1	0	0	0
AVAQ95773	L55002	1819	1.11103	35.405	129	0	2	1	50	1	0	0	1	0	0	1	1	0	0	1	1	0	0	0	0	0	0	1	0	0	0	0	0	0	1	0	0	0
AVAQ95805	L60003	1945	1.07839	35.4175	135	0	2	1	100	1	0	0	1	0	0	0	1	0	0	1	0	0	1	0	0	0	0	1	0	0	0	0	0	1	1	0	0	0
AVAQ95917	E27002	1901	1.24869	35.5	27	1	1	1	80	1	1	1	1	1	0	1	1	1	1	1	0	0	1	0	0	1	1	1	0	1	0	0	0	1	1	1	1	0
AVAQ96901	N1001	1986	1.01901	35.5089	311	1	5	0	18	0	0	0	1	0	0	0	1	0	0	1	1	0	1	0	0	0	0	1	0	0	0	0	0	1	1	0	0	0
AVAQ97175	N46003	1949	1.07855	35.4937	356	1	5	0	21	0	0	0	1	0	0	1	1	1	1	0	1	0	1	1	1	1	1	1	1	1	1	1	1	1	1	1	1	1
AVAQ97307	N68003	1926	1.11082	35.4671	378	1	5	0	36	0	0	0	0	0	0	0	1	0	0	1	0	0	1	0	0	0	0	1	0	0	0	0	0	1	1	0	0	0
AVAQ48553	O1001	1813	1.6147	35.391	233	1	4	2	30	0	1	1	1	1	1	1	1	1	1	1	0	0	1	0	0	1	1	NA				0	0		1
AVAQ48563	O203	1813	1.6147	35.391	244	1	4	2	100	1	1	1	1	1	1	1	1	1	1	1	0	1	1	0	0	0	0	NA				0	0		1
AVAQ48569	O3003	1851	1.6103	35.3965	255	0	4	2	150	1	1	1	1	1	1	1	1	1	1	1	0	1	1	0	0	0	0	NA				0	0		1
AVAQ48571	O4001	1834	1.62222	35.3886	266	1	4	2	120	1	1	0	1	0	1	1	1	1	1	1	0	1	1	0	0	1	1	NA				0	0		1
AVAQ48573	O4002	1834	1.62222	35.3886	266	0	4	2	120	1	1	0	1	0	1	1	1	1	1	1	0	1	1	1	1	1	1	NA				1	1		1
AVAQ48579	O5002	1828	1.6411	35.385	277	1	4	2	40	0	1	0	1	0	1	1	1	1	1	0	0	0	1	0	0	1	1	NA				0	0		1
AVAQ48581	O5003	1828	1.6411	35.385	277	1	4	2	40	0	1	0	1	0	1	1	1	1	1	0	0	0	1	0	0	0	0	NA				0	0		1
AVAQ48591	O7002	1801	1.64657	35.3711	299	1	4	2	150	1	1	0	1	0	1	1	1	1	1	1	0	1	1	1	1	0	0	NA				0	0		1
AVAQ48605	O9003	1756	1.66332	35.3583	310	0	4	2	570	1	1	0	1	0	1	1	1	1	1	1	0	1	1	0	0	0	0	NA				0	0		1
AVAQ48611	O10003	1751	1.6633	35.3582	234	0	4	2	59	1	1	0	1	0	1	1	1	1	1	1	0	0	0	0	0	0	0	NA				0	0		0
AVAQ49102	O11002		1.60797	35.3914	235	1	4	2	92	1	1	0	1	0	1	1	1	1	1	1	0	1	1	0	0	0	0	NA				0	0		1
AVAQ49104	O11003		1.60797	35.3914	235	1	4	2	92	1	1	0	1	0	1	1	1	1	1	1	0	1	1	0	0	0	0	NA				0	0		1
AVAQ49110	O1203	1800	1.60799	35.3914	236	1	4	2	70	1	1	0	1	0	1	1	1	1	1	1	0	1	1	1	1	1	1	NA				1	1		1
AVAQ49112	O13001	1831	1.60665	35.3903	237	1	4	2	47	0	1	0	1	0	1	1	1	1	1	1	1	1	1	0	0	1	1	NA				0	0		1
AVAQ49114	O13003	1831	1.60665	35.3903	237	0	4	2	47	0	1	0	1	0	1	1	1	1	1	1	1	1	1	0	0	0	0	NA				0	0		1
AVAQ49116	O13002	1831	1.60665	35.3903	237	1	4	2	47	0	1	0	1	0	1	1	1	1	1	1	1	1	1	0	0	1	1	NA				0	0		1
AVAQ49118	O14001	1842	1.60664	35.3903	238	1	4	2	15	0	1	0	1	0	1	1	1	1	1	1	0	0	1	0	0	1	1	NA				0	0		1
AVAQ49122	O14003	1842	1.60664	35.3903	238	1	4	2	15	0	1	0	1	0	1	1	1	1	1	1	0	0	1	0	0	1	1	NA				0	0		1
AVAQ49124	O15001	1878	1.60105	35.3896	239	1	4	2	150	1	1	0	1	0	1	1	1	1	1	1	0	1	1	0	0	1	1	NA				0	0		1
AVAQ49126	O15002	1878	1.60105	35.3896	239	0	4	2	150	1	1	0	1	0	1	1	1	1	1	1	0	1	0	0	0	0	0	NA				0	0		0
AVAQ49128	O15003	1878	1.60105	35.3896	239	1	4	2	150	1	1	0	1	0	1	1	1	1	1	1	0	1	1	0	0	1	1	NA				0	0		1
AVAQ49132	O16002	1881	1.60098	35.3896	240	1	4	2	10	0	1	0	1	0	1	1	1	1	1	1	1	1	1	1	1	1	1	NA				1	1		1
AVAQ49134	O16003	1881	1.60098	35.3896	240	1	4	2	10	0	1	0	1	0	1	1	1	1	1	1	1	1	1	1	1	0	0	NA				0	0		1
AVAQ49138	O17002	1881	1.60096	35.3896	241	1	4	2	50	0	1	0	1	0	1	1	1	1	1	1	0	1	1	0	0	0	0	NA				0	0		1
AVAQ49142	O18001	1882	1.60096	35.3896	242	1	4	2	160	1	1	0	1	0	1	1	1	1	1	1	0	1	1	0	0	1	1	NA				0	0		1
AVAQ49150	O2003	1879	1.60214	35.3896	245	0	4	2	10	0	1	0	1	0	1	1	1	1	1	1	0	1	0	0	0	0	0	NA				0	0		0
AVAQ49162	O19001	1884	1.60097	35.3896	243	1	4	2	36	0	1	0	1	0	1	1	1	1	1	1	0	1	1	1	1	0	0	NA				0	0		1
AVAQ49166	O2201	1806	1.63109	35.3815	247	0	4	2	70	1	1	0	1	0	1	1	1	1	1	1	0	1	1	1	1	0	0	NA				0	0		1
AVAQ49168	O2202	1806	1.63109	35.3815	247	1	4	2	70	1	1	0	1	0	1	1	1	1	1	1	0	1	1	0	0	0	0	NA				0	0		1
AVAQ49170	O2203	1806	1.63109	35.3815	247	1	4	2	70	1	1	0	1	0	1	1	1	1	1	1	0	1	1	1	1	1	1	NA				1	1		1
AVAQ49172	O23001	1849	1.61311	35.4004	248	1	4	2	60	1	1	0	1	0	1	1	1	1	1	1	0	1	1	0	0	0	0	NA				0	0		1
AVAQ49176	O23003	1849	1.61311	35.4004	248	1	4	2	60	1	1	0	1	0	1	1	1	1	1	1	0	1	1	0	0	0	0	NA				0	0		1
AVAQ49180	O24002	1886	1.601	35.39	249	0	4	2	50	1	1	0	1	0	1	1	1	1	1	1	0	0	1	1	1	0	0	NA				0	0		1
AVAQ49182	O24003	1886	1.601	35.39	249	1	4	2	50	1	1	0	1	0	1	1	1	1	1	1	0	0	1	0	0	0	0	NA				0	0		1
AVAQ49184	O25001	1888	1.60105	35.3899	250	1	4	2	11	0	1	0	1	0	1	1	1	1	1	1	0	0	1	0	0	0	0	NA				0	0		1
AVAQ49188	O25003	1888	1.60105	35.3899	250	0	4	2	11	0	1	0	1	0	1	1	1	1	1	1	0	0	0	0	0	1	0	NA				0	0		1
AVAQ49204	O28002	1760	1.63128	35.381	253	0	4	2	530	1	1	0	1	0	1	1	1	1	1	1	0	1	1	0	0	1	1	NA				0	0		1
AVAQ49210	O29002	1798	1.63135	35.3819	254	1	4	2	150	1	1	0	1	0	1	1	1	1	1	1	0	1	1	0	0	0	0	NA				0	0		1
AVAQ49214	O30001	1794	1.64983	35.3679	256	0	4	2	40	0	1	0	1	0	1	1	1	1	1	1	0	1	1	1	1	0	0	NA				0	0		1
AVAQ49218	O30003	1794	1.64983	35.3679	256	1	4	2	40	0	1	0	1	0	1	1	1	1	1	1	0	1	1	0	0	0	0	NA				0	0		1
AVAQ49220	O31001	1790	1.64797	35.3679	257	1	4	2	45	0	1	0	1	0	1	1	1	1	1	0	0	1	1	1	1	1	1	NA				1	1		1
AVAQ49222	O31002	1790	1.64797	35.3679	257	0	4	2	45	0	1	0	1	0	1	1	1	1	1	0	0	1	1	0	0	0	0	NA				0	0		1
AVAQ49224	O31003	1790	1.64797	35.3679	257	0	4	2	45	0	1	0	1	0	1	1	1	1	1	0	0	1	1	0	0	1	1	NA				0	0		1
AVAQ49226	O3201	1817	1.64087	35.3757	258	0	4	2	50	1	1	0	1	0	1	1	1	1	1	1	0	0	1	0	0	1	1	NA				0	0		1
AVAQ49234	O33002	1817	1.64087	35.3757	259	0	4	2	100	1	1	0	1	0	1	1	1	1	1	1	0	1	1	0	0	1	1	NA				0	0		1
AVAQ49236	O33003	1817	1.64087	35.3757	259	0	4	2	100	1	1	0	1	0	1	1	1	1	1	1	0	1	1	0	0	1	1	NA				0	0		1
AVAQ49238	O34001	1865	1.60884	35.3922	260	1	4	2	30	0	1	0	1	0	1	1	1	1	1	0	0	1	1	0	0	0	0	NA				0	0		1
AVAQ49248	O35003	1866	1.6082	35.392	261	1	4	2	28	0	1	0	1	0	1	1	1	1	1	1	0	1	1	0	0	1	1	NA				0	0		1
AVAQ49250	O36001	1831	1.61948	35.4061	262	1	4	2	20	0	0	0	1	0	0	1	1	1	1	1	0	0	1	0	0	1	1	NA				0	0		1
AVAQ49252	O36002	1831	1.61948	35.4061	262	1	4	2	20	0	0	0	1	0	0	1	1	1	1	1	0	0	1	0	0	1	1	NA				0	0		1
AVAQ49254	O36003	1831	1.61948	35.4061	262	1	4	2	20	0	0	0	1	0	0	1	1	1	1	1	0	0	1	0	0	1	1	NA				0	0		1
AVAQ49258	O37002	1831	1.61405	35.4008	263	1	4	2	150	1	1	0	1	0	1	1	1	1	1	1	0	0	1	0	0	1	1	NA				0	0		1
AVAQ49262	O38001	1829	1.62155	35.3941	264	1	4	2	40	0	1	0	1	0	1	1	1	1	1	1	0	1	1	1	1	1	1	NA				1	1		1
AVAQ49266	O38003	1829	1.62155	35.3941	264	1	4	2	40	0	1	0	1	0	1	1	1	1	1	1	0	1	1	0	0	1	1	NA				0	0		1
AVAQ49268	O39001	1811	1.62928	35.3822	265	1	4	2	100	1	1	0	1	0	1	1	1	1	1	1	0	0	1	0	0	1	1	NA				0	0		1
AVAQ49270	O39002	1811	1.62928	35.3822	265	1	4	2	100	1	1	0	1	0	1	1	1	1	1	1	0	0	1	1	1	1	1	NA				1	1		1
AVAQ49274	O40001	1811	1.62922	35.3823	267	1	4	2	73	1	1	0	1	0	1	1	1	1	1	1	0	1	1	0	0	1	1	NA				0	0		1
AVAQ49278	O40003	1811	1.62922	35.3823	267	1	4	2	73	1	1	0	1	0	1	1	1	1	1	1	0	1	1	0	0	1	1	NA				0	0		1
AVAQ49280	O41001	1810	1.62925	35.3823	268	1	4	2	200	1	1	0	1	0	1	1	1	1	1	0	0	0	1	0	0	1	1	NA				0	0		1
AVAQ49282	O41002	1810	1.62925	35.3823	268	1	4	2	200	1	1	0	1	0	1	1	1	1	1	0	0	0	1	0	0	1	1	NA				0	0		1
AVAQ49286	O4201	1821	1.62769	35.3865	269	1	4	2	10	0	1	0	1	0	0	1	1	1	1	1	1	0	1	0	0	1	1	NA				0	0		1
AVAQ49292	O43001	1856	1.6373	35.4067	270	1	4	2	7	0	0	0	1	0	0	1	1	1	1	0	1	1	1	0	0	0	0	NA				0	0		1
AVAQ49294	O43002	1856	1.6373	35.4067	270	1	4	2	7	0	0	0	1	0	0	1	1	1	1	0	1	1	1	0	0	1	1	NA				0	0		1
AVAQ49300	O44002	1849	1.6407	35.4058	271	0	4	2	22	0	0	0	1	0	0	1	1	1	1	0	1	0	1	0	0	1	1	NA				0	0		1
AVAQ49302	O44003	1849	1.6407	35.4058	271	1	4	2	22	0	0	0	1	0	0	1	1	1	1	0	1	0	1	0	0	1	1	NA				0	0		1
AVAQ49304	O45001	1836	1.64074	35.3901	272	1	4	2	15	0	0	0	1	0	0	1	1	1	1	0	0	1	1	0	0	1	1	NA				0	0		1
AVAQ49306	O45002	1836	1.64074	35.3901	272	1	4	2	15	0	0	0	1	0	0	1	1	1	1	0	0	1	1	0	0	1	1	NA				0	0		1
AVAQ49308	O45003	1836	1.64074	35.3901	272	1	4	2	15	0	0	0	1	0	0	1	1	1	1	0	0	1	1	0	0	1	1	NA				0	0		1
AVAQ49310	O46001	1873	1.61093	35.4244	273	1	4	2	26	0	0	0	1	0	0	1	1	1	1	1	0	0	1	0	0	1	1	NA				0	0		1
AVAQ49316	O47001		1.60791	35.4162	274	1	4	2	60	1	1	0	1	0	0	1	1	1	0	1	0	0	1	0	0	1	1	NA				0	0		1
AVAQ49318	O47002		1.60791	35.4162	274	1	4	2	60	1	1	0	1	0	0	1	1	1	0	1	0	0	1	0	0	1	1	NA				0	0		1
AVAQ49322	O48001	1946	1.61302	35.4046	275	1	4	2	28	0	1	0	1	0	1	1	1	1	0	1	0	1	1	1	1	1	1	NA				1	1		1
AVAQ49326	O48003	1946	1.61302	35.4046	275	1	4	2	28	0	1	0	1	0	1	1	1	1	0	1	0	1	1	0	0	1	1	NA				0	0		1
AVAQ49332	O49003	1851	1.61154	35.3991	276	1	4	2	100	1	1	0	1	0	1	1	1	1	1	1	0	1	1	0	0	1	1	NA				0	0		1
AVAQ49334	O50001		1.6115	35.3991	278	1	4	2	150	1	1	0	1	0	1	1	1	1	1	0	0	1	1	0	0	1	1	NA				0	0		1
AVAQ49338	O50003		1.6115	35.3991	278	1	4	2	150	1	1	0	1	0	1	1	1	1	1	0	0	1	1	0	0	1	1	NA				0	0		1
AVAQ49344	O51003	1853	1.61098	35.3946	279	0	4	2	150	1	1	0	1	0	1	1	1	1	1	0	0	0	1	1	1	1	1	NA				1	1		1
AVAQ49348	O5202	1834	1.61994	35.3879	280	1	4	2	5	0	1	0	1	0	1	1	1	1	1	0	1	1	1	0	0	1	1	NA				0	0		1
AVAQ49350	O5203	1834	1.61994	35.3879	280	0	4	2	5	0	1	0	1	0	1	1	1	1	1	0	1	1	1	0	0	1	1	NA				0	0		1
AVAQ49352	O53001	1823	1.61985	35.3879	281	0	4	2	150	1	1	0	1	0	1	1	1	1	1	1	0	1	1	0	0	1	1	NA				0	0		1
AVAQ49354	O53002	1823	1.61985	35.3879	281	1	4	2	150	1	1	0	1	0	1	1	1	1	1	1	0	1	1	0	0	1	1	NA				0	0		1
AVAQ49358	O54001	1786	1.64474	35.3667	282	1	4	2	50	0	1	0	1	0	1	1	1	1	1	1	0	1	1	0	0	1	1	NA				0	0		1
AVAQ49373	O56002	1782	1.64457	35.3668	284	1	4	2	100	1	1	0	1	0	1	1	1	1	1	1	0	0	1	0	0	1	1	NA				0	0		1
AVAQ49374	O56003	1782	1.64457	35.3668	284	0	4	2	100	1	1	0	1	0	1	1	1	1	1	1	0	0	1	0	0	0	0	NA				0	0		1
AVAQ49376	O57001	1780	1.64435	35.3662	285	1	4	2	40	0	1	0	1	0	1	1	1	1	1	1	0	1	1	1	1	0	0	NA				0	0		1
AVAQ49378	O57002	1780	1.64435	35.3662	285	1	4	2	40	0	1	0	1	0	1	1	1	1	1	1	0	1	1	0	0	1	1	NA				0	0		1
AVAQ49386	O58003	1780	1.64435	35.3662	286	0	4	2	200	1	1	0	1	0	1	1	1	1	1	1	0	1	1	0	0	0	0	NA				0	0		1
AVAQ49402	E30002	1897	1.23733	35.5049	30	1	1	1	25	0	1	0	1	1	1	1	1	0	0	0	0	0	1	0	0	1	1	NA				0	0		1
AVAQ49406	E31001	1896	1.24111	35.492	31	1	1	1	8	0	0	0	1	0	0	1	1	0	1	0	0	0	1	1	1	1	1	NA				1	1		1
AVAQ49408	E31002	1896	1.24111	35.492	31	1	1	1	8	0	0	0	1	0	0	1	1	0	1	0	0	0	1	0	0	0	0	NA				0	0		1
AVAQ49410	E31003	1896	1.24111	35.492	31	1	1	1	8	0	0	0	1	0	0	1	1	0	1	0	0	0	1	0	0	1	1	NA				0	0		1
AVAQ49414	E32O02	1901	1.24011	35.4868	32	1	1	1	60	1	0	0	1	0	0	0	1	1	1	1	0	1	1	0	0	0	0	NA				0	0		1
AVAQ49424	E34001	1903	1.25281	35.4708	34	1	1	1	30	0	0	0	0	0	0	1	1	0	1	1	0	1	1	1	1	0	0	NA				0	0		1
AVAQ49426	E34002	1903	1.25281	35.4708	34	1	1	1	30	0	0	0	0	0	0	1	1	0	1	1	0	1	1	0	0	0	0	NA				0	0		1
AVAQ49430	E35001	1919	1.23822	35.4546	35	1	1	1	50	0	0	0	1	0	0	1	1	0	1	1	0	1	1	1	1	0	0	NA				0	0		1
AVAQ49432	E35002	1919	1.23822	35.4546	35	1	1	1	50	0	0	0	1	0	0	1	1	0	1	1	0	1	1	0	0	0	0	NA				0	0		1
AVAQ49440	E36003	1905	1.24679	35.462	36	1	1	1	33	0	0	0	1	0	0	1	1	0	1	1	0	1	0	0	0	1	0	NA				0	0		1
AVAQ49442	E37001	1892	1.25227	35.4853	37	1	1	1	100	1	0	1	1	1	0	1	1	0	1	1	0	0	1	0	0	0	0	NA				0	0		1
AVAQ49444	E37002	1892	1.25227	35.4853	37	1	1	1	100	1	0	1	1	1	0	1	1	0	1	1	0	0	1	1	1	0	0	NA				0	0		1
AVAQ49446	E37003	1892	1.25227	35.4853	37	1	1	1	100	1	0	1	1	1	0	1	1	0	1	1	0	0	1	0	0	0	0	NA				0	0		1
AVAQ49450	E38002	1901	1.23557	35.515	38	1	1	1	6	0	1	1	1	1	1	1	1	0	1	0	0	1	1	1	1	1	1	NA				1	1		1
AVAQ49454	E39001	1905	1.23784	35.4788	39	1	1	1	45	0	0	0	1	0	0	1	1	0	1	1	0	0	1	0	0	0	0	NA				0	0		1
AVAQ49468	E41002	1920	1.22324	35.4684	41	1	1	1	14	0	0	0	1	0	0	1	1	0	1	1	0	1	1	1	1	0	0	NA				0	0		1
AVAQ49470	E41003	1920	1.22324	35.4684	41	1	1	1	14	0	0	0	1	0	0	1	1	0	1	1	0	1	1	1	1	1	1	NA				1	1		1
AVAQ49476	E4203	1927	1.22321	35.4683	42	1	1	1	10	0	0	0	1	0	0	0	1	0	0	0	1	0	0	0	0	0	0	NA				0	0		0
AVAQ49478	E43001	1944	1.24418	35.4682	43	1	1	1	60	1	0	0	1	0	0	1	1	0	1	1	0	0	1	0	0	0	0	NA				0	0		1
AVAQ49482	E43003	1944	1.24418	35.4682	43	1	1	1	60	1	0	0	1	0	0	1	1	0	1	1	0	0	1	0	0	0	0	NA				0	0		1
AVAQ49484	E44001	1823	1.27737	35.4795	44	1	1	1	8	0	0	0	1	0	0	1	1	0	1	0	1	0	1	0	0	0	0	NA				0	0		1
AVAQ49486	E44002	1823	1.27737	35.4795	44	1	1	1	8	0	0	0	1	0	0	1	1	0	1	0	1	0	1	0	0	0	0	NA				0	0		1
AVAQ51101	O59003	1866	1.60576	35.3916	287	0	4	2	23	0	1	0	1	0	1	1	1	1	1	1	1	0	1	0	0	1	1	NA				0	0		1
AVAQ51103	O60001	1867	1.60573	35.3914	289	1	4	2	70	1	1	0	1	0	1	1	1	1	1	1	0	0	1	0	0	1	1	NA				0	0		1
AVAQ51105	O60002	1867	1.60573	35.3914	289	1	4	2	70	1	1	0	1	0	1	1	1	1	1	1	0	0	1	0	0	1	1	NA				0	0		1
AVAQ51107	O60003	1867	1.60573	35.3914	289	0	4	2	70	1	1	0	1	0	1	1	1	1	1	1	0	0	0	0	0	0	0	NA				0	0		0
AVAQ51109	O61001	1869	1.60574	35.3914	290	1	4	2	70	1	1	0	1	0	1	1	1	1	1	1	0	1	1	0	0	1	1	NA				0	0		1
AVAQ51111	O61002	1869	1.60574	35.3914	290	1	4	2	70	1	1	0	1	0	1	1	1	1	1	1	0	1	1	0	0	1	1	NA				0	0		1
AVAQ51117	O6202	1869	1.60572	35.3914	291	1	4	2	30	0	1	0	1	0	1	1	1	1	1	0	1	0	1	0	0	1	1	NA				0	0		1
AVAQ51119	O6203	1869	1.60572	35.3914	291	1	4	2	30	0	1	0	1	0	1	1	1	1	1	0	1	0	1	0	0	1	1	NA				0	0		1
AVAQ51123	O63002	1860	1.60915	35.3914	292	1	4	2	72	1	1	0	1	1	1	1	1	1	1	1	0	0	1	1	1	1	1	NA				1	1		1
AVAQ51125	O63003	1860	1.60915	35.3914	292	1	4	2	72	1	1	0	1	1	1	1	1	1	1	1	0	0	1	0	0	1	1	NA				0	0		1
AVAQ51127	O64001	1882	1.60031	35.3906	293	1	4	2	15	0	1	0	1	0	1	1	1	1	1	1	1	0	1	0	0	1	1	NA				0	0		1
AVAQ51129	O64002	1882	1.60031	35.3906	293	1	4	2	15	0	1	0	1	0	1	1	1	1	1	1	1	0	0	0	0	1	0	NA				0	0		1
AVAQ51141	O66002	1870	1.63054	35.4323	295	1	4	2	20	0	0	0	1	0	0	1	1	1	1	1	0	0	1	0	0	1	1	NA				0	0		1
AVAQ51143	O66003	1870	1.63054	35.4323	295	0	4	2	20	0	0	0	1	0	0	1	1	1	1	1	0	0	1	0	0	1	1	NA				0	0		1
AVAQ51147	O67002	1807	1.63571	35.3835	296	0	4	2	70	1	1	0	1	0	1	1	1	1	1	1	1	0	1	0	0	1	1	NA				0	0		1
AVAQ51149	O67003	1807	1.63571	35.3835	296	1	4	2	70	1	1	0	1	0	1	1	1	1	1	1	1	0	1	1	1	1	1	NA				1	1		1
AVAQ51159	O69002	1831	1.64083	35.377	298	1	4	2	100	1	1	0	1	0	1	1	1	1	1	1	1	1	1	0	0	1	1	NA				0	0		1
AVAQ51163	O70001	1848	1.60821	35.392	300	1	4	2	12	0	1	0	1	0	1	1	1	1	1	0	1	1	1	1	1	1	1	NA				1	1		1
AVAQ51167	O70003	1848	1.60821	35.392	300	1	4	2	12	0	1	0	1	0	1	1	1	1	1	0	1	1	1	1	1	1	1	NA				1	1		1
AVAQ51177	O7202	1820	1.62035	35.3876	302	1	4	2	120	1	1	0	1	0	1	1	1	1	1	1	0	0	1	0	0	1	1	NA				0	0		1
AVAQ51179	O7203	1820	1.62035	35.3876	302	1	4	2	120	1	1	0	1	0	1	1	1	1	1	1	0	0	1	0	0	0	0	NA				0	0		1
AVAQ51181	O73001	1817	1.62637	35.3834	303	1	4	2	10	0	0	0	1	0	0	1	1	1	1	1	1	0	1	0	0	1	1	NA				0	0		1
AVAQ51189	O74002	1820	1.64084	35.3759	304	0	4	2	20	0	1	0	1	0	1	1	1	1	1	1	1	0	1	0	0	0	0	NA				0	0		1
AVAQ51191	O74003	1820	1.64084	35.3759	304	1	4	2	20	0	1	0	1	0	1	1	1	1	1	1	1	0	1	0	0	1	1	NA				0	0		1
AVAQ51195	O75002	1827	1.6407	35.3773	305	1	4	2	50	1	1	0	1	0	1	1	1	1	1	1	1	1	1	1	1	1	1	NA				1	1		1
AVAQ51201	O76002	1822	1.64294	35.3745	306	1	4	2	42	0	1	0	1	0	1	1	1	1	1	1	1	0	1	1	1	1	1	NA				1	1		1
AVAQ51203	O76003	1822	1.64294	35.3745	306	1	4	2	42	0	1	0	1	0	1	1	1	1	1	1	1	0	1	0	0	1	1	NA				0	0		1
AVAQ51215	O78003	1809	1.64454	35.3731	308	1	4	2	250	1	1	0	1	0	1	1	1	1	1	0	1	1	1	0	0	1	1	NA				0	0		1
AVAQ51217	M26001	1667	1.17485	35.1207	174	1	3	2	150	1	1	1	1	1	1	1	1	1	1	1	0	1	1	1	1	1	1	NA				1	1		1
AVAQ51219	M26002	1667	1.17485	35.1207	174	1	3	2	150	1	1	1	1	1	1	1	1	1	1	1	0	1	1	1	1	1	1	NA				1	1		1
AVAQ51221	M26003	1667	1.17485	35.1207	174	0	3	2	150	1	1	1	1	1	1	1	1	1	1	1	0	1	1	0	0	0	0	NA				0	0		1
AVAQ51223	M27001	1667	1.17485	35.5121	175	1	3	2	180	1	1	1	1	0	1	1	1	1	1	1	0	1	1	0	0	1	1	NA				0	0		1
AVAQ51237	M29002	1688	1.17526	35.1194	177	0	3	2	70	1	1	1	1	1	1	1	1	1	1	0	0	1	1	0	0	1	1	NA				0	0		1
AVAQ51239	M29003	1688	1.17526	35.1194	177	0	3	2	70	1	1	1	1	1	1	1	1	1	1	0	0	1	1	0	0	0	0	NA				0	0		1
AVAQ51247	M31001	1695	1.17617	35.1213	180	1	3	2	130	1	1	1	1	1	1	1	1	1	1	1	0	1	1	0	0	1	1	NA				0	0		1
AVAQ51249	M31002	1695	1.17617	35.1213	180	0	3	2	130	1	1	1	1	1	1	1	1	1	1	1	0	1	1	0	0	1	1	NA				0	0		1
AVAQ51251	M31003	1695	1.17617	35.1213	180	1	3	2	130	1	1	1	1	1	1	1	1	1	1	1	0	0	1	0	0	1	1	NA				0	0		1
AVAQ51253	M3201	1663	1.2214	35.0611	181	1	3	2	43	0	0	1	1	1	0	1	1	1	1	0	0	1	1	1	1	1	1	NA				1	1		1
AVAQ51255	M3202	1663	1.2214	35.0611	181	1	3	2	43	0	0	1	1	1	0	1	1	1	1	0	0	0	1	0	0	1	1	NA				0	0		1
AVAQ51259	M33001	1695	1.17618	35.1213	182	0	3	2	20	0	1	1	1	1	1	1	1	1	1	0	0	1	1	0	0	1	1	NA				0	0		1
AVAQ51263	M33003	1695	1.17618	35.1213	182	1	3	2	20	0	1	1	1	1	1	1	1	1	1	0	0	1	1	0	0	1	1	NA				0	0		1
AVAQ51265	M34001	1692	1.17627	35.1215	183	1	3	2	30	0	1	1	1	1	0	1	1	1	1	1	0	0	1	0	0	1	1	NA				0	0		1
AVAQ51267	M34002	1692	1.17627	35.1215	183	1	3	2	30	0	1	1	1	1	0	1	1	1	1	1	0	0	1	1	1	1	1	NA				1	1		1
AVAQ51277	M36001	1692	1.17551	35.1211	185	1	3	2	8	0	1	1	1	1	1	1	1	1	1	0	1	1	1	0	0	1	1	NA				0	0		1
AVAQ51283	M37001	1690	1.17648	35.1201	186	0	3	2	42	0	1	1	1	1	1	1	1	1	1	1	0	0	1	0	0	0	0	NA				0	0		1
AVAQ51287	M37003	1690	1.17648	35.1201	186	0	3	2	42	0	1	1	1	1	1	1	1	1	1	1	0	0	1	1	1	0	0	NA				0	0		1
AVAQ51289	M38001	1687	1.17674	35.1198	187	1	3	2	100	1	1	1	1	1	1	1	1	1	1	0	1	0	1	0	0	1	1	NA				0	0		1
AVAQ51295	M39001	1992	1.17608	35.1213	188	1	3	2	80	1	1	1	1	1	1	1	1	1	1	0	0	1	1	0	0	1	1	NA				0	0		1
AVAQ51297	M39002	1992	1.17608	35.1213	188	1	3	2	80	1	1	1	1	1	1	1	1	1	1	0	0	1	1	0	0	1	1	NA				0	0		1
AVAQ51301	M40001	1688	1.17511	35.1199	190	1	3	2	60	1	1	1	1	1	1	1	1	1	1	0	0	1	1	0	0	0	0	NA				0	0		1
AVAQ51303	M40002	1688	1.17511	35.1199	190	1	3	2	60	1	1	1	1	1	1	1	1	1	1	0	0	1	1	1	1	0	0	NA				0	0		1
AVAQ51305	M40003	1688	1.17511	35.1199	190	0	3	2	60	1	1	1	1	1	1	1	1	1	1	0	0	1	1	1	1	1	1	NA				1	1		1
AVAQ51309	M41002	1890	1.17507	35.1199	191	1	3	2	63	1	1	1	1	1	1	1	1	1	1	1	1	1	1	0	0	0	0	NA				0	0		1
AVAQ51311	M41003	1890	1.17507	35.1199	191	1	3	2	63	1	1	1	1	1	1	1	1	1	1	1	1	1	1	1	1	0	0	NA				0	0		1
AVAQ51319	M43001	1692	1.1754	35.1206	193	0	3	2	50	1	1	1	1	1	1	1	1	1	1	1	0	0	1	0	0	0	0	NA				0	0		1
AVAQ51325	M44001	1610	1.24764	35.0724	194	1	3	2	14	0	1	1	1	1	1	1	1	1	1	1	1	0	1	0	0	1	1	NA				0	0		1
AVAQ51333	M45002	1622	1.24609	35.0709	195	0	3	2	20	0	1	1	1	1	1	1	1	1	1	1	1	0	1	0	0	0	0	NA				0	0		1
AVAQ51335	M45003	1622	1.24609	35.0709	195	1	3	2	20	0	1	1	1	1	1	1	1	1	1	1	1	0	1	0	0	1	1	NA				0	0		1
AVAQ51337	M46001	1614	1.2488	35.0733	196	1	3	2	30	0	1	1	1	1	1	1	1	1	1	1	0	0	1	0	0	0	0	NA				0	0		1
AVAQ51339	M46002	1614	1.2488	35.0733	196	0	3	2	30	0	1	1	1	1	1	1	1	1	1	1	0	0	1	0	0	0	0	NA				0	0		1
AVAQ51345	M47002	1619	1.22686	35.0658	197	1	3	2	30	0	1	1	1	1	1	1	1	1	1	1	0	1	1	0	0	1	1	NA				0	0		1
AVAQ51353	M48003	1659	1.22655	35.0659	198	1	3	2	10	0	1	1	1	1	1	1	1	1	1	0	1	0	1	0	0	0	0	NA				0	0		1
AVAQ51357	M49002	1650	1.23537	35.0652	199	0	3	2	30	0	1	1	1	1	1	1	1	1	1	1	0	0	1	0	0	0	0	NA				0	0		1
AVAQ51359	M49003	1650	1.23537	35.0652	199	1	3	2	30	0	1	1	1	1	1	1	1	1	1	1	0	0	1	1	1	1	1	NA				1	0		1
AVAQ51365	M50003	1629	1.26001	35.1302	201	1	3	2	10	0	1	1	1	1	1	1	1	1	1	1	1	0	1	0	0	1	1	NA				0	0		1
AVAQ51379	M53001	1588	1.29912	35.1069	204	1	3	2	40	0	1	1	1	1	1	1	1	1	1	1	1	1	1	0	0	0	0	NA				0	0		1
AVAQ51381	M53002	1588	1.29912	35.1069	204	1	3	2	40	0	1	1	1	1	1	1	1	1	1	1	1	1	1	1	1	0	0	NA				0	0		1
AVAQ51385	M54001	1592	1.29905	35.1069	205	0	3	2	50	1	1	1	1	1	1	1	1	1	1	1	1	1	1	0	0	0	0	NA				0	0		1
AVAQ51391	M55001	1580	1.30557	35.1139	206	1	3	2	100	1	1	1	1	1	1	1	1	1	1	1	0	1	1	0	0	0	0	NA				0	0		1
AVAQ51393	M55002	1580	1.30557	35.1139	206	0	3	2	100	1	1	1	1	1	1	1	1	1	1	1	0	1	1	1	1	0	0	NA				0	0		1
AVAQ51399	M56002	1579	1.30539	35.1138	207	1	3	2	400	1	1	1	1	1	1	1	1	1	1	1	0	1	1	0	0	0	0	NA				0	0		1
AVAQ51401	M56003	1579	1.30539	35.1138	207	1	3	2	400	1	1	1	1	1	1	1	1	1	1	1	0	1	1	0	0	0	0	NA				0	0		1
AVAQ51403	M57001	1593	1.29948	35.1081	208	1	3	2	150	1	1	1	1	1	1	1	1	1	1	1	0	1	1	1	1	0	0	NA				0	0		1
AVAQ51409	M58001	1590	1.29932	35.108	209	0	3	2	50	1	1	1	1	1	1	1	1	1	1	1	1	0	1	1	1	0	0	NA				0	0		1
AVAQ51421	M60001	1590	1.26549	35.13	212	1	3	2	100	1	1	1	1	1	1	1	1	1	1	1	0	1	1	1	1	0	0	NA				0	0		1
AVAQ51423	M60002	1590	1.26549	35.13	212	1	3	2	100	1	1	1	1	1	1	1	1	1	1	1	0	1	1	1	1	0	0	NA				0	0		1
AVAQ51425	M60003	1590	1.26549	35.13	212	1	3	2	100	1	1	1	1	1	1	1	1	1	1	1	0	1	1	0	0	1	1	NA				0	0		1
AVAQ51427	M61001	1624	1.26505	35.1292	213	0	3	2	100	1	1	1	1	1	1	1	1	1	1	1	0	1	1	1	1	0	0	NA				0	0		1
AVAQ51429	M61002	1624	1.26505	35.1292	213	1	3	2	100	1	1	1	1	1	1	1	1	1	1	1	0	1	1	1	1	1	1	NA				0	1		1
AVAQ51431	M61003	1624	1.26505	35.1292	213	1	3	2	100	1	1	1	1	1	1	1	1	1	1	1	0	1	1	0	0	1	1	NA				0	0		1
AVAQ94915	L1002	1835	1.11651	35.4154	79	1	2	1	60	1	1	0	1	0	1	1	1	1	1	0	0	1	1	0	0	0	0	NA				0	0		1
AVAQ94917	L1003	1835	1.11651	35.4154	79	1	2	1	60	1	1	0	1	0	1	1	1	1	1	0	0	1	1	1	1	0	0	NA				0	0		1
AVAQ94919	L201	1922	1.11735	35.415	90	1	2	1	40	0	1	0	1	0	1	1	1	1	1	0	0	1	1	1	1	0	0	NA				0	0		1
AVAQ94925	L3001	1912	1.11626	35.4079	101	0	2	1	100	1	1	0	1	0	1	1	1	1	1	1	0	0	1	0	0	0	0	NA				0	0		1
AVAQ94933	L4002	1914	1.11636	35.4036	112	0	2	1	40	0	0	1	1	0	0	1	1	1	0	1	0	0	1	0	0	0	0	NA				0	0		1
AVAQ94939	L5002	1923	1.11962	35.4035	123	1	2	1	100	1	1	0	0	0	0	1	1	1	1	1	0	1	0	0	0	0	0	NA				0	0		0
AVAQ94941	L5003	1923	1.11962	35.4035	123	1	2	1	100	1	1	0	0	0	0	1	1	1	1	1	0	1	0	0	0	0	0	NA				0	0		0
AVAQ94947	L6003	2010	1.12132	35.4275	134	1	2	1	25	0	0	0	1	0	0	1	1	1	1	1	0	1	1	0	0	0	0	NA				0	0		1
AVAQ94953	L7003	1961	1.11494	35.4247	145	1	2	1	15	0	0	0	1	0	0	1	1	1	1	1	0	0	1	0	0	0	0	NA				0	0		1
AVAQ94955	L8001	1964	1.09317	35.394	154	1	2	1	50	1	1	0	1	0	0	1	1	1	1	1	0	1	1	0	0	0	0	NA				0	0		1
AVAQ94957	L8002	1964	1.09317	35.394	154	1	2	1	50	1	1	0	1	0	0	1	1	1	1	1	0	1	1	1	1	0	0	NA				0	0		1
AVAQ94959	L8003	1964	1.09317	35.394	154	1	2	1	50	1	1	0	1	0	0	1	1	1	1	1	0	1	1	1	1	0	0	NA				0	0		1
AVAQ94961	L9001	1964	1.09317	35.394	155	1	2	1	50	1	1	0	1	0	0	1	1	1	1	1	0	0	1	0	0	0	0	NA				0	0		1
AVAQ94965	L9003	1964	1.09317	35.394	155	1	2	1	50	1	1	0	1	0	0	1	1	1	1	1	0	0	1	1	1	0	0	NA				0	0		1
AVAQ94967	L10001	1964	1.09317	35.394	80	1	2	1	60	1	1	0	1	0	0	1	1	1	1	1	0	1	1	0	0	0	0	NA				0	0		1
AVAQ94971	L10003	1964	1.09317	35.394	80	1	2	1	60	1	1	0	1	0	0	1	1	1	1	1	0	1	1	1	1	1	1	NA				1	1		1
AVAQ94973	L11001	1978	1.0895	35.3946	81	1	2	1	20	0	0	0	1	0	0	1	1	1	1	1	0	1	1	1	1	0	0	NA				0	0		1
AVAQ94975	L11002	1978	1.0895	35.3946	81	1	2	1	20	0	0	0	1	0	0	1	1	1	1	1	0	1	1	0	0	0	0	NA				0	0		1
AVAQ94977	L11003	1978	1.0895	35.3946	81	1	2	1	20	0	0	0	1	0	0	1	1	1	1	1	0	1	0	0	0	0	0	NA				0	0		0
AVAQ94987	L13002	1931	1.08589	35.4266	83	1	2	1	70	1	0	0	0	0	0	1	1	1	1	1	0	0	0	0	0	0	0	NA				0	0		0
AVAQ94999	L15002	1912	1.10371	35.3946	85	1	2	1	100	1	0	0	1	0	0	1	1	0	1	1	0	0	1	0	0	0	0	NA				0	0		1
AVAQ95001	L15003	1912	1.10371	35.3946	85	1	2	1	100	1	0	0	1	0	0	1	1	0	1	1	0	0	1	0	0	0	0	NA				0	0		1
AVAQ95007	L16003	1903	1.09798	35.3962	86	1	2	1	19	0	0	0	0	0	0	1	1	1	1	1	1	1	1	0	0	0	0	NA				0	0		1
AVAQ95011	L17002	1914	1.09654	35.4054	87	0	2	1	172	1	0	0	0	0	0	1	1	1	1	1	0	1	1	0	0	0	0	NA				0	0		1
AVAQ95015	L18001	1940	1.08983	35.4129	88	1	2	1	250	1	0	0	1	0	1	1	1	1	1	1	0	1	1	1	1	0	0	NA				0	0		1
AVAQ95019	L18003	1940	1.08983	35.4129	88	1	2	1	250	1	0	0	1	0	1	1	1	1	1	1	0	1	1	0	0	0	0	NA				0	0		1
AVAQ95021	L19001	1935	1.09001	35.415	89	0	2	1	63	1	0	0	1	0	1	1	1	1	1	1	0	0	1	0	0	0	0	NA				0	0		1
AVAQ95025	L19003	1935	1.09001	35.415	89	0	2	1	63	1	0	0	1	0	1	1	1	1	1	1	0	0	1	0	0	0	0	NA				0	0		1
AVAQ95027	L2001	1973	1.09347	35.3809	91	1	2	1	40	0	1	0	1	0	1	1	1	1	1	1	0	1	1	0	0	0	0	NA				0	0		1
AVAQ95041	L2202	1907	1.10876	35.375	93	1	2	1	200	1	0	0	1	0	0	1	1	1	1	1	0	0	1	1	1	0	0	NA				0	0		1
AVAQ95047	L23002	1907	1.10706	35.3783	94	0	2	1	35	0	0	0	1	0	0	0	1	0	1	1	0	0	1	0	0	0	0	NA				0	0		1
AVAQ95049	L23003	1907	1.10706	35.3783	94	0	2	1	35	0	0	0	1	0	0	0	1	0	1	1	0	0	0	0	0	0	0	NA				0	0		0
AVAQ95053	L24002	1879	1.1164	35.3767	95	1	2	1	270	1	1	0	1	0	0	1	1	1	0	1	0	1	1	1	1	0	0	NA				0	0		1
AVAQ95055	L24003	1879	1.1164	35.3767	95	1	2	1	270	1	1	0	1	0	0	1	1	1	0	1	0	1	1	0	0	1	1	NA				0	0		1
AVAQ95057	L25001	1884	1.11552	35.377	96	0	2	1	18	0	1	0	1	0	1	1	1	1	1	1	0	0	1	0	0	0	0	NA				0	0		1
AVAQ95065	M1002	1622	1.20801	35.0603	156	1	3	2	116	1	1	1	1	0	1	1	1	1	1	0	0	1	1	0	0	0	0	NA				0	0		1
AVAQ95069	M201	1628	1.20616	35.0603	167	1	3	2	70	1	1	1	1	0	1	1	1	1	1	0	0	1	1	1	1	0	0	NA				0	0		1
AVAQ95071	M202	1628	1.20616	35.0603	167	1	3	2	70	1	1	1	1	0	1	1	1	1	1	0	0	1	1	1	1	1	1	NA				1	1		1
AVAQ95073	M203	1628	1.20616	35.0603	167	1	3	2	70	1	1	1	1	0	1	1	1	1	1	0	0	1	1	1	1	0	0	NA				0	0		1
AVAQ95075	M3001	1647	1.20867	35.0654	178	1	3	2	60	1	1	1	1	0	1	1	1	1	1	0	0	0	0	0	0	0	0	NA				0	0		0
AVAQ95077	M3002	1647	1.20867	35.0654	178	1	3	2	60	1	1	1	1	0	1	1	1	1	1	0	0	0	1	1	1	0	0	NA				0	0		1
AVAQ95081	M4001	1642	1.21143	35.0652	189	1	3	2	400	1	1	1	1	1	1	1	1	1	1	1	0	1	1	1	1	0	0	NA				0	0		1
AVAQ95083	M4002	1642	1.21143	35.0652	189	1	3	2	400	1	1	1	1	1	1	1	1	1	1	1	0	1	1	1	1	0	0	NA				0	0		1
AVAQ95085	M4003	1642	1.21143	35.0652	189	1	3	2	400	1	1	1	1	1	1	1	1	1	1	1	0	1	1	1	1	0	0	NA				0	0		1
AVAQ95091	M5003	1662	1.21806	35.0645	200	1	3	2	100	1	1	1	1	0	1	1	1	1	1	1	0	1	1	1	1	0	0	NA				0	0		1
AVAQ95097	M6003	1655	1.2152	35.0627	211	1	3	2	250	1	1	1	1	1	1	1	1	1	1	1	0	1	1	1	1	0	0	NA				0	0		1
AVAQ95099	M7001	1657	1.21998	35.0653	222	1	3	2	200	1	1	1	1	1	1	1	1	1	1	1	0	0	1	0	0	1	1	NA				0	0		1
AVAQ95101	M7002	1657	1.21998	35.0653	222	1	3	2	200	1	1	1	1	1	1	1	1	1	1	1	0	0	1	1	1	1	1	NA				1	1		1
AVAQ95105	M8001	1666	1.18526	35.1023	231	0	3	2	70	1	1	1	1	1	1	1	1	1	1	1	1	1	1	1	1	0	0	NA				0	0		1
AVAQ95107	M8002	1666	1.18526	35.1023	231	0	3	2	70	1	1	1	1	1	1	1	1	1	1	1	1	1	1	0	0	0	0	NA				0	0		1
AVAQ95111	M9001	1670	1.18567	35.1024	232	1	3	2	14	0	1	1	1	1	1	1	1	1	1	1	1	0	1	0	0	0	0	NA				0	0		1
AVAQ95115	M9003	1670	1.18567	35.1024	232	0	3	2	14	0	1	1	1	1	1	1	1	1	1	1	1	0	1	0	0	0	0	NA				0	0		1
AVAQ95121	M10003	1678	1.18457	35.1031	157	0	3	2	200	1	1	1	1	1	1	1	1	1	1	1	0	1	1	0	0	1	1	NA				0	0		1
AVAQ95123	M11001	1678	1.18457	35.1031	158	0	3	2	250	1	1	1	1	1	1	1	1	1	1	1	0	0	1	0	0	0	0	NA				0	0		1
AVAQ95127	M11003	1678	1.18457	35.1031	158	1	3	2	250	1	1	1	1	1	1	1	1	1	1	1	0	0	1	1	1	0	0	NA				0	0		1
AVAQ95129	M1201	1680	1.18437	35.1029	159	1	3	2	50	1	1	1	1	1	1	1	1	1	1	0	0	1	1	0	0	0	0	NA				0	0		1
AVAQ95133	M1203	1680	1.18437	35.1029	159	0	3	2	50	1	1	1	1	1	1	1	1	1	1	0	0	1	1	0	0	0	0	NA				0	0		1
AVAQ95135	M13001	1681	1.18436	35.1029	160	1	3	2	50	1	1	1	1	1	1	1	1	1	1	0	0	0	1	1	1	0	0	NA				0	0		1
AVAQ95139	M13003	1681	1.18436	35.1029	160	0	3	2	50	1	1	1	1	1	1	1	1	1	1	0	0	0	1	0	0	0	0	NA				0	0		1
AVAQ95143	M14002	1663	1.21983	35.0664	161	1	3	2	100	1	1	1	1	1	1	1	1	1	1	1	0	1	1	0	0	1	1	NA				0	0		1
AVAQ95145	M14003	1663	1.21983	35.0664	161	1	3	2	100	1	1	1	1	1	1	1	1	1	1	1	0	1	1	0	0	0	0	NA				0	0		1
AVAQ95151	M15003	1659	1.2197	35.0636	162	1	3	2	50	1	1	1	1	1	1	1	1	1	1	0	0	1	1	1	1	0	0	NA				0	0		1
AVAQ95153	M16001	1654	1.2172	35.0671	163	1	3	2	40	0	1	1	1	1	1	1	1	1	1	0	0	0	1	0	0	1	1	NA				0	0		1
AVAQ95155	M16002	1654	1.2172	35.0671	163	1	3	2	40	0	1	1	1	1	1	1	1	1	1	0	0	0	1	0	0	1	1	NA				0	0		1
AVAQ95161	M17002	1572	1.26897	35.0752	164	0	3	2	100	1	1	1	1	1	1	1	1	1	1	1	0	1	1	0	0	0	0	NA				0	0		1
AVAQ95163	M17003	1572	1.26897	35.0752	164	0	3	2	100	1	1	1	1	1	1	1	1	1	1	1	0	1	1	1	1	0	0	NA				0	0		1
AVAQ95165	M18001	1586	1.26893	35.0747	165	0	3	2	95	1	1	1	1	1	1	1	1	1	1	1	0	1	1	0	0	0	0	NA				0	0		1
AVAQ95169	M18003	1586	1.26893	35.0747	165	0	3	2	95	1	1	1	1	1	1	1	1	1	1	1	0	1	1	0	0	0	0	NA				0	0		1
AVAQ95173	M19002	1584	1.2688	35.0746	166	0	3	2	100	1	1	1	1	1	1	1	1	1	1	1	0	1	1	0	0	0	0	NA				0	0		1
AVAQ95177	M2001	1582	1.26873	35.0747	168	0	3	2	100	1	1	1	1	1	1	1	1	1	1	1	0	0	1	0	0	0	0	NA				0	0		1
AVAQ95181	M2003	1582	1.26873	35.0747	168	0	3	2	100	1	1	1	1	1	1	1	1	1	1	1	0	0	1	0	0	0	0	NA				0	0		1
AVAQ95183	M21001	1584	1.26873	35.0748	169	0	3	2	400	1	1	1	1	1	1	1	1	1	1	1	0	0	1	0	0	0	0	NA				0	0		1
AVAQ95185	M21002	1584	1.26873	35.0748	169	0	3	2	400	1	1	1	1	1	1	1	1	1	1	1	0	0	1	0	0	0	0	NA				0	0		1
AVAQ95187	M21003	1584	1.26873	35.0748	169	1	3	2	400	1	1	1	1	1	1	1	1	1	1	1	0	0	1	0	0	0	0	NA				0	0		1
AVAQ95189	M2201	1581	1.26871	35.0747	170	0	3	2	70	1	1	1	1	1	1	1	1	1	1	0	0	1	1	0	0	0	0	NA				0	0		1
AVAQ95193	M2203	1581	1.26871	35.0747	170	1	3	2	70	1	1	1	1	1	1	1	1	1	1	0	0	1	1	0	0	0	0	NA				0	0		1
AVAQ95199	M23003	1582	1.26819	35.0761	171	0	3	2	300	1	1	1	1	1	1	1	1	1	1	0	0	1	1	0	0	0	0	NA				0	0		1
AVAQ95203	M24002	1647	1.21916	35.0609	172	1	3	2	300	1	1	1	1	1	1	1	1	1	1	1	0	1	1	0	0	1	1	NA				0	0		1
AVAQ95205	M24003	1647	1.21916	35.0609	172	1	3	2	300	1	1	1	1	1	1	1	1	1	1	1	0	1	1	1	1	0	0	NA				0	0		1
AVAQ95213	E1001	1918	1.2279	35.441	1	1	1	1	13	0	0	0	1	0	0	1	1	1	0	1	0	0	1	0	0	1	1	NA				0	0		1
AVAQ95219	E201	1899	1.22841	35.4415	2	1	1	1	70	1	0	0	1	0	0	1	1	1	0	1	0	1	0	0	0	0	0	NA				0	0		0
AVAQ95221	E202	1899	1.22841	35.4415	2	1	1	1	70	1	0	0	1	0	0	1	1	1	0	1	0	1	1	0	0	0	0	NA				0	0		1
AVAQ95231	E4001	1892	1.28078	35.5774	4	0	1	1	8	0	0	0	1	0	0	1	1	1	1	0	0	0	1	0	0	1	1	NA				0	0		1
AVAQ95233	E4002	1892	1.28078	35.5774	4	1	1	1	8	0	0	0	1	0	0	1	1	1	1	0	0	0	0	0	0	0	0	NA				0	0		0
AVAQ95235	E4003	1892	1.28078	35.5774	4	1	1	1	8	0	0	0	1	0	0	1	1	1	1	0	0	0	0	0	0	0	0	NA				0	0		0
AVAQ95239	E5002	1947	1.17541	35.4703	5	1	1	1	20	0	0	0	1	0	0	1	1	1	1	1	0	0	0	0	0	0	0	NA				0	0		0
AVAQ95241	E5003	1947	1.17541	35.4703	5	1	1	1	20	0	0	0	1	0	0	1	1	1	1	1	0	0	0	0	0	0	0	NA				0	0		0
AVAQ95244	E6001	1874	1.26845	35.5292	6	1	1	1	8	0	0	0	1	0	0	1	1	1	1	1	1	0	0	0	0	0	0	NA				0	0		0
AVAQ95248	E6003	1874	1.26845	35.5292	6	1	1	1	8	0	0	0	1	0	0	1	1	1	1	1	1	0	1	1	1	1	1	NA				1	1		1
AVAQ95254	E7003	1921	1.22423	35.4697	7	1	1	1	60	1	0	0	1	0	0	0	1	1	0	1	0	0	1	0	0	0	0	NA				0	0		1
AVAQ95260	E8003	1957	1.19543	35.456	8	0	1	1	100	1	0	0	1	0	1	1	1	1	1	1	0	1	1	0	0	1	1	NA				0	0		1
AVAQ95262	E9001	1894	1.2818	35.5773	9	0	1	1	59	1	1	1	1	1	1	1	1	1	1	0	0	1	0	1	0	0	0	NA				0	0		1
AVAQ95264	E9002	1894	1.2818	35.5773	9	1	1	1	59	1	1	1	1	1	1	1	1	1	1	0	0	1	1	1	1	0	0	NA				0	0		1
AVAQ95268	E10001	1867	1.263	35.5184	10	1	1	1	70	1	0	0	1	0	0	1	1	1	1	1	0	0	1	0	0	1	1	NA				0	0		1
AVAQ95270	E10002	1867	1.263	35.5184	10	1	1	1	70	1	0	0	1	0	0	1	1	1	1	1	0	1	1	1	1	0	0	NA				0	0		1
AVAQ95272	E10003	1867	1.263	35.5184	10	1	1	1	70	1	0	0	1	0	0	1	1	1	1	1	0	0	1	0	0	1	1	NA				0	0		1
AVAQ95276	E11002	1831	1.28647	35.4832	11	1	1	1	50	1	0	0	0	0	0	1	1	1	1	1	0	0	1	1	1	0	0	NA				0	0		1
AVAQ95280	E1201	1829	1.29145	35.4759	12	1	1	1	77	1	0	1	1	1	0	1	1	1	0	1	1	0	1	0	0	1	1	NA				0	0		1
AVAQ95284	E1203	1829	1.29145	35.4759	12	0	1	1	77	1	0	1	1	1	0	1	1	1	0	1	1	0	0	0	0	1	0	NA				0	0		1
AVAQ95288	E13002	1844	1.28398	35.5065	13	1	1	1	200	1	0	0	1	0	0	1	1	1	0	1	0	1	1	1	1	1	1	NA				1	1		1
AVAQ95290	E13003	1844	1.28398	35.5065	13	0	1	1	200	1	0	0	1	0	0	1	1	1	0	1	0	1	1	0	0	1	1	NA				0	0		1
AVAQ95292	E14001	1842	1.28487	35.5029	14	0	1	1	40	0	0	1	1	1	0	1	1	1	1	1	0	1	1	1	1	0	0	NA				0	0		1
AVAQ95294	E14002	1842	1.28487	35.5029	14	1	1	1	40	0	0	1	1	1	0	1	1	1	1	1	0	1	0	0	0	1	0	NA				0	0		1
AVAQ95306	E16002	1878	1.26523	35.5147	16	1	1	1	170	1	0	0	0	0	1	1	1	1	1	1	0	0	1	1	1	1	1	NA				1	1		1
AVAQ95308	E16003	1878	1.26523	35.5147	16	1	1	1	170	1	0	0	0	0	1	1	1	1	1	1	0	0	1	0	0	1	1	NA				0	0		1
AVAQ95316	E18001	1887	1.2592	35.5205	18	1	1	1	56	1	0	0	1	0	0	1	1	1	1	1	0	0	0	0	0	0	0	NA				0	0		0
AVAQ95322	E19001	1893	1.24265	35.5052	19	1	1	1	5	0	1	0	1	0	1	1	1	1	1	1	0	1	1	0	0	1	1	NA				0	0		1
AVAQ95324	E19002	1893	1.24265	35.5052	19	1	1	1	5	0	1	0	1	0	1	1	1	1	1	1	0	1	1	0	0	1	1	NA				0	0		1
AVAQ95326	E19003	1893	1.24265	35.5052	19	1	1	1	5	0	1	0	1	0	1	1	1	1	1	1	0	1	1	0	0	0	0	NA				0	0		1
AVAQ95330	E2002	1892	1.27811	35.4661	20	0	1	1	80	1	0	0	1	0	1	1	1	1	0	1	0	0	0	0	0	0	0	NA				0	0		0
AVAQ95336	E21002	1905	1.27523	35.4621	21	1	1	1	100	1	1	0	1	0	1	1	1	1	1	1	0	0	1	1	1	1	1	NA				1	0		1
AVAQ95342	E2202	1911	1.23923	35.4633	22	1	1	1	100	1	0	0	0	0	0	1	1	1	0	0	0	1	0	0	0	0	0	NA				0	0		0
AVAQ95346	E23001	1919	1.23253	35.4655	23	1	1	1	100	1	0	0	1	0	0	1	1	1	1	1	0	0	1	0	0	0	0	NA				0	0		1
AVAQ95352	E24001	1941	1.19991	35.4579	24	1	1	1	200	1	0	0	0	0	0	1	1	1	0	0	0	1	1	0	0	0	0	NA				0	0		1
AVAQ95354	E24002	1941	1.19991	35.4579	24	1	1	1	200	1	0	0	0	0	0	1	1	1	0	0	0	1	1	0	0	1	1	NA				0	0		1
AVAQ95360	E25002	1953	1.17034	35.4655	25	1	1	1	300	1	0	0	1	0	0	0	1	1	0	1	0	0	1	0	0	1	1	NA				0	0		1
AVAQ95473	M6201	1625	1.26505	35.13	214	0	3	2	42	0	1	1	1	1	0	1	1	1	1	1	1	0	1	1	1	1	1	NA				1	1		1
AVAQ95475	M6202	1625	1.26505	35.13	214	0	3	2	42	0	1	1	1	1	0	1	1	1	1	1	1	0	1	0	0	0	0	NA				0	0		1
AVAQ95481	M63002	1601	1.29427	35.1319	215	1	3	2	250	1	1	1	1	1	1	1	1	1	1	1	0	0	1	0	0	1	1	NA				0	0		1
AVAQ95483	M63003	1601	1.29427	35.1319	215	1	3	2	250	1	1	1	1	1	1	1	1	1	1	1	0	0	1	1	1	0	0	NA				0	0		1
AVAQ95485	M64001	1610	1.30511	35.1358	216	1	3	2	150	1	1	1	1	1	1	1	1	1	1	0	0	0	1	0	0	0	0	NA				0	0		1
AVAQ95487	M64002	1610	1.30511	35.1358	216	1	3	2	150	1	1	1	1	1	1	1	1	1	1	0	0	0	1	1	1	1	1	NA				1	1		1
AVAQ95491	M65001	1597	1.30449	35.1354	217	1	3	2	110	1	1	1	1	1	1	1	1	1	1	1	0	1	1	1	1	0	0	NA				0	0		1
AVAQ95493	M65002	1597	1.30449	35.1354	217	1	3	2	110	1	1	1	1	1	1	1	1	1	1	1	0	1	1	1	1	1	1	NA				1	1		1
AVAQ95505	M67002	1591	1.31166	35.1439	219	1	3	2	400	1	1	1	1	1	1	1	1	1	1	1	0	1	1	0	0	0	0	NA				0	0		1
AVAQ95507	M67003	1591	1.31166	35.1439	219	1	3	2	400	1	1	1	1	1	1	1	1	1	1	1	0	1	1	0	0	1	1	NA				0	0		1
AVAQ95511	M68002	1591	1.31465	35.1459	220	1	3	2	80	1	1	1	1	1	1	1	1	1	1	1	0	1	1	1	1	1	1	NA				1	1		1
AVAQ95513	M68003	1591	1.31465	35.1459	220	1	3	2	80	1	1	1	1	1	1	1	1	1	1	1	0	1	1	0	0	0	0	NA				0	0		1
AVAQ95521	M70001	1590	1.3097	35.1286	223	0	3	2	100	1	1	1	1	1	1	1	1	1	0	0	0	1	1	0	0	0	0	NA				0	0		1
AVAQ95557	M71001	1577	1.31153	35.1283	224	1	3	2	90	1	1	1	1	1	1	1	1	1	0	0	0	0	1	0	0	1	1	NA				0	0		1
AVAQ95563	M7202	1562	1.28555	35.0915	225	1	3	2	438	1	1	1	1	1	1	1	1	1	1	1	0	1	1	1	1	1	1	NA				1	1		1
AVAQ95565	M7203	1562	1.28555	35.0915	225	0	3	2	438	1	1	1	1	1	1	1	1	1	1	1	0	1	1	0	0	1	1	NA				0	0		1
AVAQ95571	M73003	1627	1.2117	35.0477	226	1	3	2	20	0	1	1	1	1	0	0	1	1	0	0	0	0	1	0	0	0	0	NA				0	0		1
AVAQ95577	M74003	1623	1.23795	35.0538	227	1	3	2	20	0	1	1	1	1	1	1	1	1	1	1	0	0	1	0	0	0	0	NA				0	0		1
AVAQ95579	M75001	1630	1.23401	35.0895	228	1	3	2	60	1	1	1	1	1	1	1	1	1	1	1	0	1	1	0	0	0	0	NA				0	0		1
AVAQ95583	M75003	1630	1.23401	35.0895	228	1	3	2	60	1	1	1	1	1	1	1	1	1	1	1	0	1	1	0	0	0	0	NA				0	0		1
AVAQ95585	M76001	1655	1.23279	35.0646	229	1	3	2	10	0	1	1	1	1	1	1	1	1	1	0	1	0	1	1	1	0	0	NA				0	0		1
AVAQ95587	M76002	1655	1.23279	35.0646	229	1	3	2	10	0	1	1	1	1	1	1	1	1	1	0	1	0	1	0	0	1	1	NA				0	0		1
AVAQ95591	M77001	1629	1.21361	35.0613	230	1	3	2	120	1	1	1	1	1	1	0	1	1	0	0	0	1	1	0	0	0	0	NA				0	0		1
AVAQ95593	M77002	1629	1.21361	35.0613	230	1	3	2	120	1	1	1	1	1	1	0	1	1	0	0	0	1	1	1	1	0	0	NA				0	0		1
AVAQ95595	M77003	1629	1.21361	35.0613	230	1	3	2	120	1	1	1	1	1	1	0	1	1	0	0	0	1	0	0	0	0	0	NA				0	0		0
AVAQ95597	L26001	1862	1.12156	35.3354	97	1	2	1	100	1	1	0	1	0	1	1	1	1	1	1	0	1	1	0	0	1	1	NA				0	0		1
AVAQ95599	L26002	1862	1.12156	35.3354	97	1	2	1	100	1	1	0	1	0	1	1	1	1	1	1	0	1	1	0	0	1	1	NA				0	0		1
AVAQ95601	L26003	1862	1.12156	35.3354	97	1	2	1	100	1	1	0	1	0	1	1	1	1	1	1	0	1	1	0	0	1	1	NA				0	0		1
AVAQ95607	L27003	1823	1.14239	35.3301	98	1	2	1	130	1	0	1	1	0	0	1	1	0	1	1	0	1	0	0	0	0	0	NA				0	0		0
AVAQ95611	L28002	1830	1.17485	35.3311	99	1	2	1	80	1	1	0	1	0	1	1	1	0	1	0	0	0	1	0	0	1	1	NA				0	0		1
AVAQ95613	L28003	1830	1.17485	35.3311	99	1	2	1	80	1	1	0	1	0	1	1	1	0	1	0	0	0	1	1	1	1	1	NA				1	1		1
AVAQ95617	L29002	1868	1.12941	35.3711	100	1	2	1	50	1	0	0	1	0	0	1	1	0	1	1	0	1	0	0	0	1	0	NA				0	0		1
AVAQ95625	L30003	1856	1.14271	35.3462	102	1	2	1	130	1	0	1	1	1	0	1	1	1	1	1	0	1	1	0	0	1	1	NA				0	0		1
AVAQ95629	L31002	1831	1.15181	35.3175	103	0	2	1	300	1	0	1	1	1	0	0	1	0	0	0	0	1	1	0	0	0	0	NA				0	0		1
AVAQ95631	L31003	1831	1.15181	35.3175	103	1	2	1	300	1	0	1	1	1	0	0	1	0	0	0	0	1	0	1	0	0	0	NA				0	0		1
AVAQ95643	L33003	1862	1.11949	35.3366	105	1	2	1	42	0	0	1	1	1	0	1	1	0	1	0	0	0	1	0	0	1	1	NA				0	0		1
AVAQ95645	L34001	1828	1.12478	35.3453	106	1	2	1	50	1	0	0	1	0	0	1	1	0	1	1	0	1	1	0	0	0	0	NA				0	0		1
AVAQ95649	L34003	1828	1.12478	35.3453	106	1	2	1	50	1	0	0	1	0	0	1	1	0	1	1	0	1	1	0	0	0	0	NA				0	0		1
AVAQ95651	L35001	1818	1.13342	35.3475	107	1	2	1	22	0	0	0	1	0	0	0	1	0	0	1	0	0	1	1	1	1	1	NA				1	1		1
AVAQ95659	L36002	1810	1.13562	35.3447	108	1	2	1	6	0	0	0	1	0	0	1	1	0	1	1	0	0	1	0	0	0	0	NA				0	0		1
AVAQ95661	L36003	1810	1.13562	35.3447	108	1	2	1	6	0	0	0	1	0	0	1	1	0	1	1	0	0	1	1	1	1	1	NA				1	1		1
AVAQ95663	L37001	1847	1.11505	35.361	109	1	2	1	15	0	0	1	1	1	0	1	1	0	1	0	0	1	1	0	0	0	0	NA				0	0		1
AVAQ95665	L37002	1847	1.11505	35.361	109	1	2	1	15	0	0	1	1	1	0	1	1	0	1	0	0	1	1	0	0	0	0	NA				0	0		1
AVAQ95673	L38003	1873	1.1155	35.2629	110	1	2	1	35	0	0	1	1	1	0	1	1	1	1	1	0	0	1	0	0	0	0	NA				0	0		1
AVAQ95677	L39002	1875	1.11482	35.3625	111	1	2	1	150	1	0	1	1	0	0	0	1	0	1	1	0	0	1	0	0	0	0	NA				0	0		1
AVAQ95679	L39003	1875	1.11482	35.3625	111	1	2	1	150	1	0	1	1	0	0	0	1	0	1	1	0	0	1	1	1	0	0	NA				0	0		1
AVAQ95681	L40001	1844	1.13166	35.3317	113	1	2	1	20	0	0	0	1	0	0	1	1	0	1	1	0	0	1	1	1	0	0	NA				0	0		1
AVAQ95687	L41001	1836	1.13528	35.314	114	0	2	1	80	1	1	1	1	1	1	1	1	0	1	1	0	0	1	0	0	0	0	NA				0	0		1
AVAQ95691	L41003	1836	1.13528	35.314	114	1	2	1	80	1	1	1	1	1	1	1	1	0	1	1	0	0	1	0	0	1	1	NA				0	0		1
AVAQ95693	L4201	1873	1.12233	35.3297	115	1	2	1	100	1	1	1	1	1	1	1	1	0	1	1	0	1	1	1	1	0	0	NA				0	0		1
AVAQ95695	L4202	1873	1.12233	35.3297	115	1	2	1	100	1	1	1	1	1	1	1	1	0	1	1	0	1	1	1	1	1	1	NA				1	1		1
AVAQ95709	L44003	1862	1.12244	35.3259	117	1	2	1	19	0	0	1	1	1	0	1	1	0	1	0	0	1	0	0	0	0	0	NA				0	0		0
AVAQ95711	L45001	1860	1.12229	35.3239	118	1	2	1	10	0	0	1	1	1	0	1	1	0	0	1	0	0	1	0	0	1	1	NA				0	0		1
AVAQ95713	L45002	1860	1.12229	35.3239	118	1	2	1	10	0	0	1	1	1	0	1	1	0	0	1	0	0	1	0	0	1	1	NA				0	0		1
AVAQ95715	L45003	1860	1.12229	35.3239	118	1	2	1	10	0	0	1	1	1	0	1	1	0	0	1	0	0	1	1	1	0	0	NA				0	0		1
AVAQ95723	L47001	1871	1.10817	35.4013	120	0	2	1	15	0	0	0	1	0	0	1	1	0	1	1	0	1	1	0	0	0	0	NA				0	0		1
AVAQ95727	L47003	1871	1.10817	35.4013	120	0	2	1	15	0	0	0	1	0	0	1	1	0	1	1	0	1	1	0	0	1	1	NA				0	0		1
AVAQ95733	L48003	1876	1.10949	35.3962	121	1	2	1	104	1	0	0	1	0	0	1	1	0	1	1	0	1	1	0	0	0	0	NA				0	0		1
AVAQ95735	L49001	1938	1.12747	35.4044	122	0	2	1	100	1	0	0	1	0	0	1	1	0	1	1	0	1	1	0	0	1	1	NA				0	0		1
AVAQ95739	L49003	1938	1.12747	35.4044	122	1	2	1	100	1	0	0	1	0	0	1	1	0	1	1	0	1	1	0	0	0	0	NA				0	0		1
AVAQ95743	L50002	1945	1.1281	35.4043	124	1	2	1	100	1	0	0	1	0	0	1	1	1	1	0	0	1	1	0	0	0	0	NA				0	0		1
AVAQ95747	L51001	1890	1.11916	35.3913	125	1	2	1	115	1	0	0	1	0	0	1	1	1	1	1	0	1	1	0	0	1	1	NA				0	0		1
AVAQ95751	L51003	1890	1.11916	35.3913	125	1	2	1	115	1	0	0	1	0	0	1	1	1	1	1	0	1	1	1	1	1	1	NA				1	1		1
AVAQ95759	L53001	1875	1.12003	35.3849	127	1	2	1	150	1	0	1	0	0	1	1	1	0	1	1	0	0	1	1	1	1	1	NA				1	1		1
AVAQ95761	L53002	1875	1.12003	35.3849	127	1	2	1	150	1	0	1	0	0	1	1	1	0	1	1	0	0	1	0	0	0	0	NA				0	0		1
AVAQ95763	L53003	1875	1.12003	35.3849	127	1	2	1	150	1	0	1	0	0	1	1	1	0	1	1	0	0	1	1	1	0	0	NA				0	0		1
AVAQ95765	L54001	1878	1.11492	35.3823	128	0	2	1	60	1	0	0	1	0	0	1	1	0	1	1	0	1	1	0	0	0	0	NA				0	0		1
AVAQ95771	L55001	1819	1.11103	35.405	129	0	2	1	50	1	0	0	1	0	0	1	1	0	0	1	1	0	1	0	0	0	0	NA				0	0		1
AVAQ95781	L56003	1908	1.09765	35.4009	130	1	2	1	55	1	0	1	1	1	0	1	1	0	1	1	0	1	1	1	1	0	0	NA				0	0		1
AVAQ95783	L57001	1912	1.09736	35.3991	131	1	2	1	30	0	0	1	1	1	0	1	1	0	1	1	0	1	1	0	0	1	1	NA				0	0		1
AVAQ95791	L58002	1959	1.06947	35.4287	132	1	2	1	30	0	0	0	1	0	0	1	1	0	1	1	0	1	1	1	1	1	1	NA				1	1		1
AVAQ95793	L58003	1959	1.06947	35.4287	132	1	2	1	30	0	0	0	1	0	0	1	1	0	1	1	0	1	1	1	1	1	1	NA				1	1		1
AVAQ95795	L59001	1914	1.08284	35.4264	133	1	2	1	15	0	0	0	1	0	0	1	1	0	0	1	0	1	1	0	0	0	0	NA				0	0		1
AVAQ95809	L61002	1919	1.08451	35.4208	136	1	2	1	28	0	0	0	1	0	0	1	1	0	1	1	0	0	1	1	1	0	0	NA				0	0		1
AVAQ95811	L61003	1919	1.08451	35.4208	136	1	2	1	28	0	0	0	1	0	0	1	1	0	1	1	0	0	1	0	0	0	0	NA				0	0		1
AVAQ95813	L6201	1901	1.09607	35.4288	137	1	2	1	100	1	0	0	1	0	0	1	1	0	0	0	0	0	1	0	0	0	0	NA				0	0		1
AVAQ95823	L63003	1872	1.1253	35.3297	138	1	2	1	60	1	0	0	1	0	0	1	1	0	1	1	1	0	1	0	0	0	0	NA				0	0		1
AVAQ95827	L64002	1877	1.12143	35.3141	139	1	2	1	150	1	1	1	1	1	0	1	1	0	1	1	0	1	1	0	0	1	1	NA				0	0		1
AVAQ95833	L65002	1875	1.1124	35.3677	140	1	2	1	31	0	0	0	1	0	0	1	1	0	0	1	0	1	1	0	0	0	0	NA				0	0		1
AVAQ95839	L66002	1884	1.11288	35.3688	141	1	2	1	17	0	0	0	1	0	0	1	1	0	0	0	0	0	1	0	0	1	1	NA				0	0		1
AVAQ95843	L67001	1871	1.11697	35.3708	142	1	2	1	58	1	0	0	1	0	0	0	1	0	1	1	0	1	1	0	0	1	1	NA				0	0		1
AVAQ95845	L67002	1871	1.11697	35.3708	142	1	2	1	58	1	0	0	1	0	0	0	1	0	1	1	0	1	1	0	0	1	1	NA				0	0		1
AVAQ95847	L67003	1871	1.11697	35.3708	142	1	2	1	58	1	0	0	1	0	0	0	1	0	1	1	0	1	1	0	0	1	1	NA				0	0		1
AVAQ95851	L68002	1824	1.16015	35.319	143	1	2	1	70	1	0	0	1	0	0	1	1	0	1	1	1	0	1	0	0	1	1	NA				0	0		1
AVAQ95853	L68003	1824	1.16015	35.319	143	0	2	1	70	1	0	0	1	0	0	1	1	0	1	1	1	0	1	0	0	0	0	NA				0	0		1
AVAQ95855	L69001	1830	1.15095	35.3244	144	1	2	1	12	0	0	0	1	0	0	1	1	0	1	1	0	0	1	0	0	0	0	NA				0	0		1
AVAQ95859	L69003	1830	1.15095	35.3244	144	1	2	1	12	0	0	0	1	0	0	1	1	0	1	1	0	0	1	0	0	0	0	NA				0	0		1
AVAQ95861	L70001	1840	1.17921	35.3319	146	0	2	1	65	1	0	0	1	0	0	0	1	1	0	1	0	0	1	1	1	0	0	NA				0	0		1
AVAQ95869	L71002	1826	1.14672	35.3158	147	1	2	1	57	1	0	0	1	0	0	1	1	0	1	1	0	1	1	1	1	0	0	NA				0	0		1
AVAQ95871	L71003	1826	1.14672	35.3158	147	1	2	1	57	1	0	0	1	0	0	1	1	0	1	1	0	1	1	0	0	1	1	NA				0	0		1
AVAQ95873	L7201	1821	1.14922	35.3143	148	0	2	1	33	0	0	0	1	0	0	1	1	0	1	0	0	0	1	1	1	0	0	NA				0	0		1
AVAQ95877	L7203	1821	1.14922	35.3143	148	1	2	1	33	0	0	0	1	0	0	1	1	0	1	0	0	0	0	0	0	0	0	NA				0	0		0
AVAQ95883	L73003	1900	1.11378	35.3999	149	1	2	1	170	1	0	0	1	0	0	0	1	0	0	0	0	0	1	0	0	0	0	NA				0	0		1
AVAQ95885	L74001	1921	1.11942	35.4079	150	1	2	1	65	1	0	0	1	0	0	1	1	0	1	1	0	0	1	1	1	0	0	NA				0	0		1
AVAQ95887	L74003	1921	1.11942	35.4079	150	1	2	1	65	1	0	0	1	0	0	1	1	0	1	1	0	0	1	0	0	0	0	NA				0	0		1
AVAQ95889	L74002	1921	1.11942	35.4079	150	1	2	1	65	1	0	0	1	0	0	1	1	0	1	1	0	0	1	0	0	0	0	NA				0	0		1
AVAQ95895	L75003	1927	1.1217	35.4067	151	1	2	1	50	1	0	0	1	0	0	1	1	0	0	0	0	0	1	0	0	0	0	NA				0	0		1
AVAQ95909	E26001	1869	1.26317	35.4757	26	1	1	1	100	1	0	0	1	0	0	1	1	0	0	1	0	1	1	1	1	0	0	NA				0	0		1
AVAQ95911	E26002	1869	1.26317	35.4757	26	1	1	1	100	1	0	0	1	0	0	1	1	0	0	1	0	1	1	0	0	1	1	NA				0	0		1
AVAQ95913	E26003	1869	1.26317	35.4757	26	0	1	1	100	1	0	0	1	0	0	1	1	0	0	1	0	1	0	0	0	0	0	NA				0	0		0
AVAQ95949	E44003	1823	1.27737	35.4795	44	1	1	1	8	0	0	0	1	0	0	1	1	0	1	0	1	1	1	1	1	0	0	NA				0	0		1
AVAQ95955	E45003	1834	1.2738	35.4823	45	1	1	1	12	0	0	0	1	0	0	1	1	0	0	1	0	1	0	0	0	0	0	NA				0	0		0
AVAQ95961	E46003	1871	1.2627	35.5179	46	1	1	1	40	0	0	0	1	0	0	1	1	0	1	0	0	0	0	0	0	0	0	NA				0	0		0
AVAQ95965	E47002	1843	1.26261	35.5175	47	1	1	1	6	0	0	0	1	0	0	0	1	0	1	1	0	0	1	0	0	1	1	NA				0	0		1
AVAQ95967	E47003	1843	1.26261	35.5175	47	1	1	1	6	0	0	0	1	0	0	0	1	0	1	1	0	0	1	0	0	0	0	NA				0	0		1
AVAQ95973	E48003	1882	1.26257	35.5349	48	1	1	1	17	0	0	0	0	0	0	0	1	0	0	1	0	1	1	1	1	0	0	NA				0	0		1
AVAQ95975	E49001	1908	1.23962	35.5263	49	0	1	1	8	0	0	0	1	0	0	0	1	0	0	1	0	0	0	0	0	0	0	NA				0	0		0
AVAQ95977	E49002	1908	1.23962	35.5263	49	1	1	1	8	0	0	0	1	0	0	0	1	0	0	1	0	0	1	1	1	1	1	NA				1	1		1
AVAQ95985	E50003	1897	1.26196	35.5135	50	1	1	1	10	0	0	0	1	1	0	1	1	0	0	1	0	1	1	0	0	0	0	NA				0	0		1
AVAQ95987	E51001	1877	1.26359	35.491	51	1	1	1	4	0	0	0	1	0	0	1	1	0	1	1	1	1	1	0	0	0	0	NA				0	0		1
AVAQ95989	E51002	1877	1.26359	35.491	51	1	1	1	4	0	0	0	1	0	0	1	1	0	1	1	1	1	1	0	0	1	1	NA				0	0		1
AVAQ95991	E51003	1877	1.26359	35.491	51	1	1	1	4	0	0	0	1	0	0	1	1	0	1	1	1	1	1	0	0	1	1	NA				0	0		1
AVAQ95995	E5202	1890	1.28338	35.5252	52	1	1	1	40	0	0	0	1	0	0	1	1	0	1	0	0	1	1	0	0	0	0	NA				0	0		1
AVAQ96033	E53002	1904	1.28429	35.5334	53	1	1	1	50	1	0	0	1	0	0	0	1	0	0	1	0	0	0	1	0	1	0	NA				1	0		1
AVAQ96037	E54001	1900	1.28222	35.5371	54	1	1	1	50	1	0	0	1	0	0	1	1	0	1	1	0	0	1	1	1	0	0	NA				0	0		1
AVAQ96039	E54002	1900	1.28222	35.5371	54	0	1	1	50	1	0	0	1	0	0	1	1	0	1	1	0	0	1	0	0	1	1	NA				0	0		1
AVAQ96041	E54003	1900	1.28222	35.5371	54	0	1	1	50	1	0	0	1	0	0	1	1	0	1	1	0	0	0	1	0	0	0	NA				0	0		1
AVAQ96047	E55003	1892	1.28822	35.549	55	1	1	1	31	0	0	0	1	0	0	0	1	0	0	1	0	0	1	1	1	1	1	NA				1	1		1
AVAQ96049	E56001	1878	1.29137	35.571	56	0	1	1	60	1	0	0	1	0	0	1	1	0	1	1	0	0	0	0	0	1	0	NA				0	0		1
AVAQ96053	E56003	1878	1.29137	35.571	56	0	1	1	60	1	0	0	1	0	0	1	1	0	1	1	0	0	1	0	0	0	0	NA				0	0		1
AVAQ96055	E57001	1871	1.29103	35.5712	57	0	1	1	100	1	0	0	1	0	0	1	1	0	1	1	0	1	1	1	1	1	1	NA				1	1		1
AVAQ96061	E58001	1873	1.28546	35.5673	58	0	1	1	50	1	0	0	1	0	0	1	1	0	1	1	0	0	1	0	0	0	0	NA				0	0		1
AVAQ96063	E58002	1873	1.28546	35.5673	58	1	1	1	50	1	0	0	1	0	0	1	1	0	1	1	0	0	1	0	0	0	0	NA				0	0		1
AVAQ96067	E59001	1888	1.29512	35.5664	59	1	1	1	40	0	0	0	1	0	0	0	1	0	0	1	0	0	1	0	0	1	1	NA				0	0		1
AVAQ96075	E60002	1907	1.28568	35.5773	60	0	1	1	50	1	0	0	1	0	0	1	1	0	1	1	0	0	1	0	0	0	0	NA				0	0		1
AVAQ96081	E61002	1893	1.28079	35.5774	61	0	1	1	66	1	0	0	1	0	0	0	1	0	0	1	0	0	0	0	0	0	0	NA				0	0		0
AVAQ96083	E61003	1893	1.28079	35.5774	61	1	1	1	66	1	0	0	1	0	0	0	1	0	0	1	0	0	1	0	0	1	1	NA				0	0		1
AVAQ96087	E6202	1882	1.29418	35.5791	62	1	1	1	120	1	0	0	1	0	0	1	1	0	1	1	0	0	1	0	0	0	0	NA				0	0		1
AVAQ96089	E6203	1882	1.29418	35.5791	62	1	1	1	120	1	0	0	1	0	0	1	1	0	1	1	0	0	1	0	0	0	0	NA				0	0		1
AVAQ96091	E63001		1.28076	35.5681	63	0	1	1	33	0	0	0	1	0	0	1	1	0	1	1	0	1	1	0	0	1	1	NA				0	0		1
AVAQ96093	E63002		1.28076	35.5681	63	1	1	1	33	0	0	0	1	0	0	1	1	0	1	1	0	1	1	0	0	0	0	NA				0	0		1
AVAQ96095	E63003		1.28076	35.5681	63	1	1	1	33	0	0	0	1	0	0	1	1	0	1	1	0	1	1	0	0	1	1	NA				0	0		1
AVAQ96107	E65003	1890	1.23425	35.4465	65	0	1	1	32	0	0	0	1	0	1	1	1	0	1	1	0	1	1	0	0	0	0	NA				0	0		1
AVAQ96109	E66001	1855	1.2338	35.44	66	0	1	1	30	0	0	0	1	0	0	1	1	0	0	1	0	1	1	1	1	0	0	NA				0	0		1
AVAQ96115	E67001	1866	1.23957	35.4438	67	1	1	1	120	1	0	0	1	0	0	0	1	0	0	1	0	0	1	1	1	0	0	NA				0	0		1
AVAQ96117	E67002	1866	1.23957	35.4438	67	1	1	1	120	1	0	0	1	0	0	0	1	0	0	1	0	0	1	0	0	0	0	NA				0	0		1
AVAQ96119	E67003	1866	1.23957	35.4438	67	1	1	1	120	1	0	0	1	0	0	0	1	0	0	1	0	0	0	0	0	0	0	NA				0	0		0
AVAQ96121	E68001	1930	1.24424	35.444	68	1	1	1	50	1	0	0	1	0	0	1	1	0	1	1	0	0	1	0	0	1	1	NA				0	0		1
AVAQ96125	E68003	1930	1.24424	35.444	68	1	1	1	50	1	0	0	1	0	0	1	1	0	1	1	0	0	1	1	1	1	1	NA				1	1		1
AVAQ96127	E69001	1936	1.24305	35.4504	69	1	1	1	7	0	0	0	1	0	0	1	1	0	1	1	0	0	1	1	1	0	0	NA				0	0		1
AVAQ96131	E69003	1936	1.24305	35.4504	69	1	1	1	7	0	0	0	1	0	0	1	1	0	1	1	0	0	1	0	0	0	0	NA				0	0		1
AVAQ96133	E70001	1918	1.2279	35.441	70	1	1	1	50	1	0	0	1	0	0	0	1	0	0	1	0	0	1	0	0	1	1	NA				0	0		1
AVAQ96135	E70002	1918	1.2279	35.441	70	1	1	1	50	1	0	0	1	0	0	0	1	0	0	1	0	0	1	0	0	0	0	NA				0	0		1
AVAQ96151	E73001	1919	1.20977	35.435	73	1	1	1	30	0	0	0	1	0	0	1	1	0	0	0	0	0	1	1	1	1	1	NA				1	1		1
AVAQ96153	E73002	1919	1.20977	35.435	73	0	1	1	30	0	0	0	1	0	0	1	1	0	0	0	0	0	1	0	0	0	0	NA				0	0		1
AVAQ96155	E73003	1919	1.20977	35.435	73	1	1	1	30	0	0	0	1	0	0	1	1	0	0	0	0	0	1	0	0	0	0	NA				0	0		1
AVAQ96157	E74001	1922	1.20744	35.4333	74	1	1	1	40	0	0	0	1	0	0	0	1	0	0	0	0	0	1	1	1	0	0	NA				0	0		1
AVAQ96159	E74002	1922	1.20744	35.4333	74	1	1	1	40	0	0	0	1	0	0	0	1	0	0	0	0	0	1	0	0	1	1	NA				0	0		1
AVAQ96161	E74003	1922	1.20744	35.4333	74	1	1	1	40	0	0	0	1	0	0	0	1	0	0	0	0	0	1	1	1	0	0	NA				0	0		1
AVAQ96165	E75002	1947	1.18791	35.4457	75	1	1	1	20	0	0	0	1	0	0	1	1	0	1	1	0	0	0	0	0	0	0	NA				0	0		0
AVAQ96167	E75003	1947	1.18791	35.4457	75	0	1	1	20	0	0	0	1	0	0	1	1	0	1	1	0	0	1	0	0	0	0	NA				0	0		1
AVAQ96169	E76001	1951	1.19905	35.4428	76	1	1	1	18	0	0	0	1	0	0	0	1	0	0	1	0	1	0	0	0	0	0	NA				0	0		0
AVAQ96175	E77001	1955	1.19606	35.4593	77	1	1	1	60	1	0	0	1	0	0	1	1	0	1	1	0	1	1	1	1	1	1	NA				1	1		1
AVAQ96177	E77002	1955	1.19606	35.4593	77	1	1	1	60	1	0	0	1	0	0	1	1	0	1	1	0	1	1	0	0	0	0	NA				0	0		1
AVAQ96179	E77003	1955	1.19606	35.4593	77	1	1	1	60	1	0	0	1	0	0	1	1	0	1	1	0	1	1	1	1	1	1	NA				1	1		1
AVAQ96181	E78001	1953	1.1976	35.4646	78	1	1	1	100	1	0	0	1	0	0	1	1	0	1	1	0	1	1	0	0	0	0	NA				0	0		1
AVAQ96185	E78003	1953	1.1976	35.4646	78	1	1	1	100	1	0	0	1	0	0	1	1	0	1	1	0	1	1	0	0	0	0	NA				0	0		1
AVAQ96907	N201	1981	1.01699	35.5133	312	1	5	0	60	1	0	0	0	0	0	1	0	0	1	0	0	0	0	0	0	0	0	NA				0	0		0
AVAQ96909	N202	1981	1.01699	35.5133	312	0	5	0	60	1	0	0	0	0	0	1	0	0	1	0	0	0	0	0	0	0	0	NA				0	0		0
AVAQ96923	N4003	1995	1.02015	35.5182	314	1	5	0	42	0	0	0	1	0	0	1	1	0	0	0	0	1	1	0	0	0	0	NA				0	0		1
AVAQ96927	N5002	1978	1.02974	35.4976	315	1	5	0	300	1	0	0	1	0	0	0	1	0	1	1	0	1	0	0	0	0	0	NA				0	0		0
AVAQ96931	N6001	1990	1.03723	35.4992	316	1	5	0	30	0	0	0	1	0	0	0	0	0	0	1	0	0	1	0	0	0	0	NA				0	0		1
AVAQ96935	N6003	1990	1.03723	35.4992	316	1	5	0	30	0	0	0	1	0	0	0	0	0	0	1	0	0	1	0	0	0	0	NA				0	0		1
AVAQ96937	N7001	1998	1.03867	35.4995	317	1	5	0	28	0	0	0	0	0	0	1	1	0	0	0	1	1	1	0	0	0	0	NA				0	0		1
AVAQ96941	N7003	1998	1.03867	35.4995	317	1	5	0	28	0	0	0	0	0	0	1	1	0	0	0	1	1	1	1	1	1	1	NA				1	1		1
AVAQ96943	N8001	1995	1.04243	35.5005	318	1	5	0	80	1	0	0	0	0	0	1	1	1	1	0	0	0	1	1	1	0	0	NA				0	0		1
AVAQ96947	N8003	1995	1.04243	35.5005	318	1	5	0	80	1	0	0	0	0	0	1	1	1	1	0	0	0	1	0	0	1	1	NA				0	0		1
AVAQ96953	N9003	1978	1.05276	35.5062	319	1	5	0	30	0	0	0	1	0	0	1	0	0	1	0	0	0	0	0	0	0	0	NA				0	0		0
AVAQ96959	N10003	1985	1.05144	35.608	320	1	5	0	25	0	0	0	1	0	0	1	0	0	1	0	0	0	0	1	0	0	0	NA				0	0		1
AVAQ96963	N11002	1964	1.06638	35.5114	321	1	5	0	75	1	0	0	1	0	0	0	1	0	0	0	0	0	0	0	0	0	0	NA				0	0		0
AVAQ96969	N1202	1958	1.06428	35.51	322	1	5	0	100	1	0	0	1	0	0	1	1	0	1	1	0	1	1	0	0	0	0	NA				0	0		1
AVAQ96971	N1203	1958	1.06428	35.51	322	1	5	0	100	1	0	0	1	0	0	1	1	0	1	1	0	1	1	0	0	0	0	NA				0	0		1
AVAQ96977	N13003	1967	1.04896	35.5438	323	1	5	0	60	1	0	0	1	0	0	1	1	0	1	0	0	0	0	0	0	0	0	NA				0	0		0
AVAQ96979	N14001	1962	1.05442	35.5497	324	1	5	0	30	0	0	0	1	0	1	1	1	0	1	0	0	0	0	0	0	1	0	NA				0	0		1
AVAQ96985	N15001	1948	1.05833	35.5483	325	1	5	0	22	0	0	0	1	0	0	1	1	0	1	0	0	1	1	0	0	0	0	NA				0	0		1
AVAQ96991	N16001	1955	1.06485	35.5482	326	1	5	0	74	1	0	0	1	0	0	1	1	0	1	1	0	0	0	0	0	0	0	NA				0	0		0
AVAQ96995	N16003	1955	1.06485	35.5482	326	1	5	0	74	1	0	0	1	0	0	1	1	0	1	1	0	0	0	0	0	0	0	NA				0	0		0
AVAQ97007	N18003	1966	1.06528	35.5352	328	1	5	0	70	1	0	0	0	0	0	0	1	0	0	1	0	1	1	0	0	0	0	NA				0	0		1
AVAQ97009	N19001	1962	1.06608	35.5353	329	1	5	0	12	0	0	0	0	0	0	0	1	0	0	1	0	0	0	0	0	0	0	NA				0	0		0
AVAQ97013	N19003	1962	1.06608	35.5353	329	1	5	0	12	0	0	0	0	0	0	0	1	0	0	1	0	0	1	0	0	0	0	NA				0	0		1
AVAQ97017	N2002	1967	1.0652	35.5314	330	1	5	0	42	0	0	0	1	0	0	1	0	0	0	1	0	0	0	0	0	0	0	NA				0	0		0
AVAQ97019	N2003	1967	1.0652	35.5314	330	1	5	0	42	0	0	0	1	0	0	1	0	0	0	1	0	0	0	0	0	0	0	NA				0	0		0
AVAQ97027	N2201	1966	1.0652	35.5315	332	1	5	0	60	1	0	0	0	0	0	1	1	0	0	1	0	0	1	1	1	0	0	NA				0	0		1
AVAQ97029	N2202	1966	1.0652	35.5315	332	1	5	0	60	1	0	0	0	0	0	1	1	0	0	1	0	0	1	0	0	1	1	NA				0	0		1
AVAQ97031	N2203	1966	1.0652	35.5315	332	1	5	0	60	1	0	0	0	0	0	1	1	0	0	1	0	0	1	1	1	1	1	NA				1	1		1
AVAQ97037	N23003	1943	1.01293	35.4667	333	1	5	0	100	1	0	0	1	0	0	0	1	0	0	1	0	0	1	1	1	1	1	NA				1	1		1
AVAQ97039	N24001	1922	1.00617	35.4679	334	1	5	0	50	1	0	0	0	0	0	0	1	0	0	1	0	1	1	0	0	0	0	NA				0	0		1
AVAQ97049	N25003	1914	1.00435	35.4701	335	1	5	0	9	0	0	0	0	0	0	0	1	0	1	1	1	0	1	1	1	0	0	NA				0	0		1
AVAQ97055	N26003	1910	1.00331	35.4703	336	1	5	0	20	0	0	0	1	0	0	1	1	0	1	0	0	0	1	1	1	0	0	NA				0	0		1
AVAQ97063	N28001	1907	1.00117	35.4707	338	1	5	0	50	1	0	0	1	0	0	1	1	0	0	0	0	1	1	1	1	0	0	NA				0	0		1
AVAQ97065	N28002	1907	1.00117	35.4707	338	1	5	0	50	1	0	0	1	0	0	1	1	0	0	0	0	1	1	0	0	0	0	NA				0	0		1
AVAQ97071	N29002	1921	1.00773	35.4719	339	1	5	0	6	0	0	0	1	0	0	1	1	0	0	0	1	0	1	0	0	0	0	NA				0	0		1
AVAQ97073	N29003	1921	1.00773	35.4719	339	1	5	0	6	0	0	0	1	0	0	1	1	0	0	0	1	0	1	0	0	0	0	NA				0	0		1
AVAQ97075	N30001	1921	1.00767	35.4717	340	0	5	0	14	0	0	0	0	0	0	0	1	0	1	0	0	0	1	0	0	1	1	NA				0	0		1
AVAQ97077	N30002	1921	1.00767	35.4717	340	1	5	0	14	0	0	0	0	0	0	0	1	0	1	0	0	0	1	1	1	0	0	NA				0	0		1
AVAQ97079	N30003	1921	1.00767	35.4717	340	1	5	0	14	0	0	0	0	0	0	0	1	0	1	0	0	0	1	0	0	0	0	NA				0	0		1
AVAQ97081	N31001	1973	1.0327	35.489	341	1	5	0	50	1	0	0	0	0	0	1	1	0	1	1	1	1	1	0	0	0	0	NA				0	0		1
AVAQ97083	N31002	1973	1.0327	35.489	341	1	5	0	50	1	0	0	0	0	0	1	1	0	1	1	1	1	1	0	0	0	0	NA				0	0		1
AVAQ97085	N31003	1973	1.0327	35.489	341	1	5	0	50	1	0	0	0	0	0	1	1	0	1	1	1	1	0	0	0	1	0	NA				0	0		1
AVAQ97087	N3201	1992	1.04336	35.4925	342	1	5	0	60	1	0	0	1	0	0	1	1	0	1	0	1	0	0	1	0	1	0	NA				1	0		1
AVAQ97091	N3203	1992	1.04336	35.4925	342	1	5	0	60	1	0	0	1	0	0	1	1	0	1	0	1	0	1	0	0	1	1	NA				0	0		1
AVAQ97095	N33002	2010	0.98331	35.5292	343	1	5	0	200	1	0	0	1	0	0	1	1	0	1	0	0	1	1	0	0	1	1	NA				0	0		1
AVAQ97097	N33003	2010	0.98331	35.5292	343	1	5	0	200	1	0	0	1	0	0	1	1	0	1	0	0	1	1	1	1	1	1	NA				1	1		1
AVAQ97099	N34001	1992	0.98595	35.5242	344	1	5	0	100	1	0	0	1	0	0	0	0	0	0	0	0	0	1	0	0	0	0	NA				0	0		1
AVAQ97107	N35002	2015	1.9824	35.5295	345	1	5	0	40	0	0	0	0	0	0	0	0	0	1	0	0	0	1	1	1	0	0	NA				0	0		1
AVAQ97113	N36002	2011	1.98204	35.5292	346	1	5	0	28	0	0	0	1	0	0	1	1	1	0	0	0	0	1	0	0	0	0	NA				0	0		1
AVAQ97117	N37001	1992	0.97223	35.5254	347	1	5	0	27	0	0	0	0	0	0	1	0	0	1	1	0	1	0	1	0	0	0	NA				0	0		1
AVAQ97125	N38002	2019	0.98343	35.5483	348	0	5	0	60	1	0	0	0	0	0	1	0	0	0	1	0	1	1	0	0	0	0	NA				0	0		1
AVAQ97127	N38003	2019	0.98343	35.5483	348	1	5	0	60	1	0	0	0	0	0	1	0	0	0	1	0	1	1	0	0	0	0	NA				0	0		1
AVAQ97131	N39002	2001	1.02321	35.5359	349	1	5	0	22	0	0	0	1	0	0	0	1	0	0	1	1	1	0	0	0	0	0	NA				0	0		0
AVAQ97133	N39003	2001	1.02321	35.5359	349	0	5	0	22	0	0	0	1	0	0	0	1	0	0	1	1	1	0	0	0	0	0	NA				0	0		0
AVAQ97135	N40001	1997	1.01777	35.5556	350	1	5	0	14	0	0	0	0	0	0	0	1	1	0	0	0	1	1	0	0	1	1	NA				0	0		1
AVAQ97143	N41002	1998	1.00726	35.5887	351	1	5	0	30	0	0	0	1	0	0	0	1	0	0	0	0	0	0	0	0	1	1	NA				0	0		1
AVAQ97149	N4202	1999	1.005	35.5883	352	1	5	0	12	0	0	0	1	0	0	0	1	0	0	1	0	0	1	1	1	0	0	NA				0	0		1
AVAQ97151	N4203	1999	1.005	35.5883	352	1	5	0	12	0	0	0	1	0	0	0	1	0	0	1	0	0	1	0	0	0	0	NA				0	0		1
AVAQ97153	N43001	1978	1.0667	35.4971	353	1	5	0	30	0	0	0	0	0	0	0	1	1	0	1	0	0	1	0	0	0	0	NA				0	0		1
AVAQ97155	N43002	1978	1.0667	35.4971	353	1	5	0	30	0	0	0	0	0	0	0	1	1	0	1	0	0	0	0	0	0	0	NA				0	0		0
AVAQ97157	N43003	1978	1.0667	35.4971	353	1	5	0	30	0	0	0	0	0	0	0	1	1	0	1	0	0	1	1	1	1	1	NA				1	1		1
AVAQ97163	N44003	1974	1.07532	35.5019	354	1	5	0	50	1	0	0	1	0	0	1	1	1	1	1	0	1	1	0	0	0	0	NA				0	0		1
AVAQ97169	N45003	1953	1.07942	35.4937	355	1	5	0	50	1	0	0	1	0	0	1	1	0	1	0	0	1	0	0	0	1	0	NA				0	0		1
AVAQ97171	N46001	1949	1.07855	35.4937	356	1	5	0	21	0	0	0	1	0	0	1	1	1	1	0	1	0	1	0	0	1	1	NA				0	0		1
AVAQ97173	N46002	1949	1.07855	35.4937	356	1	5	0	21	0	0	0	1	0	0	1	1	1	1	0	1	0	1	0	0	0	0	NA				0	0		1
AVAQ97177	N47001	1964	1.08854	35.5	357	1	5	0	30	0	0	0	1	0	0	1	1	0	1	1	0	0	1	0	0	0	0	NA				0	0		1
AVAQ97181	N47003	1964	1.08854	35.5	357	1	5	0	30	0	0	0	1	0	0	1	1	0	1	1	0	0	1	0	0	0	0	NA				0	0		1
AVAQ97185	N48002	1972	1.08999	35.4975	358	1	5	0	40	0	0	0	0	0	0	0	1	0	0	0	0	0	0	0	0	1	0	NA				0	0		1
AVAQ97187	N48003	1972	1.08999	35.4975	358	1	5	0	40	0	0	0	0	0	0	0	1	0	0	0	0	0	0	0	0	0	0	NA				0	0		0
AVAQ97189	N49001		1.09152	35.4949	359	1	5	0	50	1	0	0	0	0	0	0	1	0	0	1	0	1	0	0	0	0	0	NA				0	0		0
AVAQ97191	N49002		1.09152	35.4949	359	1	5	0	50	1	0	0	0	0	0	0	1	0	0	1	0	1	0	1	0	0	0	NA				0	0		1
AVAQ97193	N49003		1.09152	35.4949	359	1	5	0	50	1	0	0	0	0	0	0	1	0	0	1	0	1	1	0	0	1	1	NA				0	0		1
AVAQ97197	N50002	1973	1.09078	35.4932	360	1	5	0	48	0	0	0	0	0	0	0	0	0	0	1	0	0	1	0	0	0	0	NA				0	0		1
AVAQ97207	N5201	1945	1.08421	35.4888	362	1	5	0	10	0	0	0	1	0	0	1	1	0	1	1	1	0	1	0	0	0	0	NA				0	0		1
AVAQ97209	N5202	1945	1.08421	35.4888	362	1	5	0	10	0	0	0	1	0	0	1	1	0	1	1	1	0	1	0	0	0	0	NA				0	0		1
AVAQ97211	N5203	1945	1.08421	35.4888	362	1	5	0	10	0	0	0	1	0	0	1	1	0	1	1	1	0	0	0	0	0	0	NA				0	0		0
AVAQ97215	N53002	1932	1.11686	35.4886	363	1	5	0	70	1	0	0	1	0	0	1	1	0	0	1	1	0	0	0	0	1	0	NA				0	0		1
AVAQ97217	N53003	1932	1.11686	35.4886	363	0	5	0	70	1	0	0	1	0	0	1	1	0	0	1	1	0	1	0	0	0	0	NA				0	0		1
AVAQ97223	N54003	1932	1.1178	35.4886	364	1	5	0	8	0	0	0	1	0	0	1	1	0	1	1	1	0	1	0	0	0	0	NA				0	0		1
AVAQ97227	N55002	1930	1.11566	35.4868	365	1	5	0	70	1	0	0	0	0	0	0	1	0	0	0	1	0	1	1	1	0	0	NA				0	0		1
AVAQ97229	N55003	1930	1.11566	35.4868	365	0	5	0	70	1	0	0	0	0	0	0	1	0	0	0	1	0	0	0	0	0	0	NA				0	0		0
AVAQ97231	N56001	1913	1.12147	35.4843	366	1	5	0	62	1	0	0	1	0	0	1	1	0	0	1	0	1	1	0	0	1	1	NA				0	0		1
AVAQ97233	N56002	1913	1.12147	35.4843	366	1	5	0	62	1	0	0	1	0	0	1	1	0	0	1	0	1	1	0	0	0	0	NA				0	0		1
AVAQ97239	N57002	1930	1.10925	35.4802	367	1	5	0	50	1	0	0	1	0	0	1	1	0	1	1	1	0	1	0	0	1	1	NA				0	0		1
AVAQ97241	N57003	1930	1.10925	35.4802	367	1	5	0	50	1	0	0	1	0	0	1	1	0	1	1	1	0	1	1	1	1	1	NA				1	0		1
AVAQ97243	N58001	1923	1.10529	35.4731	368	1	5	0	40	0	0	0	0	0	0	1	1	0	0	1	0	0	0	0	0	1	0	NA				0	0		1
AVAQ97255	N60001	1921	1.09997	35.4672	370	1	5	0	100	1	0	0	0	0	0	0	1	0	0	1	0	0	1	0	0	1	1	NA				0	0		1
AVAQ97259	N60003	1921	1.09997	35.4672	370	0	5	0	100	1	0	0	0	0	0	0	1	0	0	1	0	0	0	0	0	0	0	NA				0	0		0
AVAQ97261	N61001	1924	1.10097	35.4663	371	1	5	0	6	0	0	0	1	0	0	1	1	0	1	1	1	0	1	0	0	0	0	NA				0	0		1
AVAQ97263	N61002	1924	1.10097	35.4663	371	1	5	0	6	0	0	0	1	0	0	1	1	0	1	1	1	0	1	0	0	0	0	NA				0	0		1
AVAQ97269	N6202	1921	1.08955	35.472	372	1	5	0	70	1	0	0	0	0	0	1	1	0	1	1	0	0	1	1	1	0	0	NA				0	0		1
AVAQ97271	N6203	1921	1.08955	35.472	372	0	5	0	70	1	0	0	0	0	0	1	1	0	1	1	0	0	0	0	0	0	0	NA				0	0		0
AVAQ97275	N63002	1936	1.12183	35.4771	373	1	5	0	80	1	0	0	1	0	1	1	0	0	1	1	0	1	1	0	0	1	1	NA				0	0		1
AVAQ97279	N64001	1952	1.12113	35.4658	374	1	5	0	70	1	0	0	1	0	0	1	1	0	1	1	0	1	1	0	0	1	1	NA				0	0		1
AVAQ97285	N65001	1967	1.12491	35.4672	375	1	5	0	22	0	0	0	1	0	0	1	1	0	0	1	0	0	1	0	0	1	1	NA				0	0		1
AVAQ97289	N65003	1967	1.12491	35.4672	375	0	5	0	22	0	0	0	1	0	0	1	1	0	0	1	0	0	0	0	0	1	0	NA				0	0		1
AVAQ97291	N66001	1929	1.1255	35.4781	376	1	5	0	35	0	0	0	0	0	0	1	1	0	1	1	0	1	1	0	0	0	0	NA				0	0		1
AVAQ97295	N66003	1929	1.1255	35.4781	376	1	5	0	35	0	0	0	0	0	0	1	1	0	1	1	0	1	1	0	0	0	0	NA				0	0		1
AVAQ97303	N68001	1926	1.11082	35.4671	378	1	5	0	36	0	0	0	0	0	0	0	1	0	0	1	0	0	0	0	0	0	0	NA				0	0		0
AVAQ97309	N69001	1913	1.10455	35.4591	379	1	5	0	100	1	0	0	0	0	0	0	1	0	0	1	0	1	1	0	0	1	1	NA				0	0		1
AVAQ97311	N69002	1913	1.10455	35.4591	379	1	5	0	100	1	0	0	0	0	0	0	1	0	0	1	0	1	1	1	1	0	0	NA				0	0		1
AVAQ97313	N69003	1913	1.10455	35.4591	379	1	5	0	100	1	0	0	0	0	0	0	1	0	0	1	0	1	1	0	0	1	1	NA				0	0		1
AVAQ97317	N70002	1923	1.10529	35.4568	380	0	5	0	50	0	0	0	0	0	0	0	1	0	0	1	0	0	1	0	0	0	0	NA				0	0		1
AVAQ97319	N70003	1923	1.10529	35.4568	380	0	5	0	50	0	0	0	0	0	0	0	1	0	0	1	0	0	0	0	0	1	0	NA				0	0		1
AVAQ97323	N71002	1924	1.10643	35.4556	381	1	5	0	30	0	0	0	0	0	0	0	1	0	0	1	1	1	1	0	0	1	1	NA				0	0		1
AVAQ97325	N71003	1924	1.10643	35.4556	381	0	5	0	30	0	0	0	0	0	0	0	1	0	0	1	1	1	1	0	0	0	0	NA				0	0		1
AVAQ97335	N73002	1924	1.11246	35.4612	383	1	5	0	14	0	0	0	0	0	0	0	1	0	0	1	1	0	0	0	0	1	0	NA				0	0		1
AVAQ97337	N73003	1924	1.11246	35.4612	383	1	5	0	14	0	0	0	0	0	0	0	1	0	0	1	1	0	0	0	0	0	0	NA				0	0		0
AVAQ97339	N74001	1948	1.1016	35.4845	384	1	5	0	68	1	0	0	0	0	0	0	1	0	0	1	0	0	1	0	0	0	0	NA				0	0		1
AVAQ97345	N75001	1952	1.0992	35.484	385	0	5	0	20	0	0	0	0	0	0	0	1	0	0	1	1	0	1	0	0	0	0	NA				0	0		1
AVAQ97347	N75002	1952	1.0992	35.484	385	0	5	0	20	0	0	0	0	0	0	0	1	0	0	1	1	0	0	0	0	0	0	NA				0	0		0
AVAQ97349	N75003	1952	1.0992	35.484	385	1	5	0	20	0	0	0	0	0	0	0	1	0	0	1	1	0	0	0	0	0	0	NA				0	0		0
AVAQ97359	N77002	1935	1.09009	35.4655	387	1	5	0	39	0	0	0	0	0	0	1	1	0	0	1	0	0	1	0	0	0	0	NA				0	0		1
AVAQ97361	N77003	1935	1.09009	35.4655	387	1	5	0	39	0	0	0	0	0	0	1	1	0	0	1	0	0	0	0	0	1	0	NA				0	0		1
AVAQ97365	N78002	1932	1.0901	35.4659	388	1	5	0	70	1	0	0	0	0	0	1	1	0	0	1	0	1	1	0	0	0	0	NA				0	0		1
AVAQ97367	N78003	1932	1.0901	35.4659	388	1	5	0	70	1	0	0	0	0	0	1	1	0	0	1	0	1	1	0	0	1	1	NA				0	0		1
AVAQ97369	N79001	1926	1.09227	35.466	389	1	5	0	40	0	0	0	1	0	0	1	1	0	0	1	0	0	1	0	0	1	1	NA				0	0		1
AVAQ97371	N79002	1926	1.09227	35.466	389	1	5	0	40	0	0	0	1	0	0	1	1	0	0	1	0	0	0	0	0	0	0	NA				0	0		0
AVAQ97373	N79003	1926	1.09227	35.466	389	1	5	0	40	0	0	0	1	0	0	1	1	0	0	1	0	0	1	0	0	0	0	NA				0	0		1
