# Supplementary material for: Multiple pathogens co-exposure and associated risk factors among cattle reared in a wildlife-livestock interface area in Kenya
Source: Front Vet Sci. 2024 Jul 25;11:1415423. doi: 10.3389/fvets.2024.1415423 (PMC11306132; doi:10.3389/fvets.2024.1415423)
Supplement: Supplementary file 13 [file Table_2.XLSX]

## Sheet: metafile
column header	data type	description and coding of the variable in the data
sample_id	number	unique code given to collected serum samples
anim_id	number	animal identification number
anim_sex	categorical	0 = male, 1= female
vil	numerical	villages. 1 =Endoinyio Narasha, 2 = Lemek, 3 = Mararianta 4 = Oloolaimutia 5 = Nkorinkori
herd_id	numerical	sampled herd unique identification number (i.e., herd_ID)
study_str	categorical	zones: 0 = zone 3 (low livestock-willdife interafce area, 1 = zone 2 (moderate livestock-wildlife area, 3= zone 1 (high livestock-wildlife interface area
cat_herd_size_group	categorical	herd size of sampled cattle herds as a categorized variable 0 = ≤49 animals, 1 = ≥50 animals
elevation	numerical	election in meters
southings	number	utm southings, 6 digits
eastings	number	utm eastings, all in 7 digits
herd_mgpr	categorical	herd management practice (0 = sedentary, 1 = pastoral).
comm_graz_res	categorical	does the farmer graze cattle in a communal grazing area (0 = no, 1 = yes)
vil_graz	categorical	are animals grazed in areas shared within village (0 = no, 1 = yes).
othvil_graz	categorical	are animals grazed in areas shared between villages (0 = no, 1 = yes).
cat.graz_park	categorical	do farmers graze cattle in the wildife reserves or parks (0 = no, 1 = yes).
mixcat_other.graz	categorical	do farmers mix their cattle with others from a different herd during grazing (0 = no, 1 =yes).
wat_sharedvil	categorical	are the livestock watering sources shared within the villages (0 = no, 1 = yes).
wpts_neighvil	categorical	are the watering points shared between villages (0 = no, 1 =yes).
mixcat_wpts	categorical	does the farmer mix cattle with others from a different herd at the watering point (0 = no, 1 = yes).
fmd_lastyr	categorical	Did the neighboring farmers have FMD in the last one year? (0 = no,1 = yes).
buyliv_1yr	categorical	did the farmer buy livestock (cattle, sheep, goats) in the past year (0 = no, 1 = yes).
own_bul	categorical	0 = own bull, 1 = bull from another farm
cat_abns	categorical	were there animals within sampled herd that had abortions in the past year (0 = no, 1 = yes).
fmd_parellel_result	categorical	FMD laboratory results. (0 = negative, 1 = positive).
lepto	categorical	laboratory results for Leptospira spp testing. (0 = negative, 1 = positive).
bruc	categorical	laboratory results for Brucella spp testing. (0 = negative, 1 = positive).
qfever	categorical	laboratory results for Coxiella burnetii testing. (0 = negative, 1 = positive).
lepto_bruc	categorical	Brucella spp Leptospira spp co-exposure results (0 = no, 1 = yes).
lepto_qfev	categorical	Leptospira spp - Coxiella burnetii co-exposure results (0 = no, 1 = yes)
bruc_qfev	categorical	Brucella spp - Coxiella burnetii co-exposure results (0 = no, 1 = yes)
bruc_lept_qfev	categorical	Brucella spp - Leptospira spp - Coxiella burnetii concurrent exposure results (0 = no, 1 = yes)
fmd_bruc_lepto	categorical	FMDV - Brucella spp -Leptospira spp concurrent exposure results (0 = negative, 1 = positive).
FMD_lepto	categorical	Foot and Mouth disease (FMD) - leptopira co-exposure in animals (1 = positive, 0 = negative). Reponse variable
FMD_bruc	categorical	FMD-brucella co-exposure status (0 = negative, 1 = positive). Response variable
FMD_qfev	categorical	FMDV - Coxiella burnetii co-exposure results (0 = negative, 1 = positive).
atleast_one	categorical	cattle exposure to at least one of the targeted pathogens (Brucella spp - Leptopsira spp - Coxiella burnetii and Foot-and-mouth disease virus (FMDV)
atleast_two	categorical	cattle exposure to at least two of the targeted pathogens (Brucella spp - Leptopsira spp - Coxiella burnetii and Foot-and-mouth disease virus (FMDV)
atleast_three	categorical	cattle exposure to at least three of the targeted pathogens (Brucella spp - Leptopsira spp - Coxiella burnetii and Foot-and-mouth disease virus (FMDV)
all_pathogens	categorical	cattle exposure to all the targeted pathogens (Brucella spp - Leptopsira spp - Coxiella burnetii and Foot-and-mouth disease virus (FMDV)
